# Supplementary material for: Metabolism and immune responses of striped hamsters to ectoparasite challenges: insights from transcriptomic analysis
Source: Front Immunol. 2024 Dec 12;15:1516382. doi: 10.3389/fimmu.2024.1516382 (PMC11669363; doi:10.3389/fimmu.2024.1516382)
Supplement: Supplementary file 1 [file DataSheet1.zip]

Archive with 5 entries (4 files):
- Supplementary materials/Table S1-S2.doc
- Supplementary materials/Table S3.xlsx
- Supplementary materials/Table S4.xlsx
- Supplementary materials/Table S5.xlsx
- Supplementary materials/
