# Supplementary material for: Metabolism and immune responses of striped hamsters to ectoparasite challenges: insights from transcriptomic analysis
Source: Front Immunol. 2024 Dec 12;15:1516382. doi: 10.3389/fimmu.2024.1516382 (PMC11669363; doi:10.3389/fimmu.2024.1516382)
Supplement: Supplementary file 1 [file DataSheet1.zip › Supplementary materials/Table S3.xlsx]

## Sheet: Sheet1
gene_id	gene_name	gene_chr	gene_biotype	gene_description
100751161	Aass	NW_003614096.1	protein_coding	aminoadipate-semialdehyde synthase%2C transcript variant X2 && sp|Q99K67|AASS_MOUSE Alpha-aminoadipic semialdehyde synthase, mitochondrial OS=Mus musculus OX=10090 GN=Aass PE=1 SV=1 && PF03435:Saccharopine dehydrogenase NADP binding domain|PF16653:Saccharopine dehydrogenase C-terminal domain|PF05222:Alanine dehydrogenase/PNT, N-terminal domain
100752739	Atp5mc1	NW_003614015.1	protein_coding	ATP synthase membrane subunit c locus 1%2C transcript variant X1 && sp|Q9CR84|AT5G1_MOUSE ATP synthase F(0) complex subunit C1, mitochondrial OS=Mus musculus OX=10090 GN=Atp5mc1 PE=1 SV=1 && PF00137:ATP synthase subunit C
100736551	Adk	NW_003613632.1	protein_coding	adenosine kinase && sp|P55262|ADK_CRIGR Adenosine kinase OS=Cricetulus griseus OX=10029 GN=ADK PE=1 SV=2 && PF00294:pfkB family carbohydrate kinase
100765075	Adi1	NW_003614760.1	protein_coding	acireductone dioxygenase 1 && sp|Q562C9|MTND_RAT 1,2-dihydroxy-3-keto-5-methylthiopentene dioxygenase OS=Rattus norvegicus OX=10116 GN=Adi1 PE=2 SV=1 && PF03079:ARD/ARD' family
100689106	Akr1a1	NW_003613647.1	protein_coding	aldo-keto reductase family 1 member A1 && sp|O70473|AK1A1_CRIGR Aldo-keto reductase family 1 member A1 OS=Cricetulus griseus OX=10029 GN=AKR1A1 PE=2 SV=2 && PF00248:Aldo/keto reductase family
100689018	Srebf1	NW_003613960.1	protein_coding	sterol regulatory element binding transcription factor 1 && sp|Q60416|SRBP1_CRIGR Sterol regulatory element-binding protein 1 OS=Cricetulus griseus OX=10029 GN=SREBF1 PE=2 SV=1 && PF00010:Helix-loop-helix DNA-binding domain
103158535	Idh2	NW_003616326.1	protein_coding	isocitrate dehydrogenase (NADP(+)) 2%2C transcript variant X1 && sp|P54071|IDHP_MOUSE Isocitrate dehydrogenase [NADP], mitochondrial OS=Mus musculus OX=10090 GN=Idh2 PE=1 SV=3 && PF00180:Isocitrate/isopropylmalate dehydrogenase
100689424	Npc1	NW_003614266.1	protein_coding	NPC intracellular cholesterol transporter 1 && sp|O35604|NPC1_MOUSE NPC intracellular cholesterol transporter 1 OS=Mus musculus OX=10090 GN=Npc1 PE=1 SV=2 && PF12349:Sterol-sensing domain of SREBP cleavage-activation|PF16414:Niemann-Pick C1 N terminus|PF02460:Patched family
100754462	LOC100754462	NW_003616019.1	protein_coding	cytochrome P450 2C28 && sp|P33265|CP2CS_MESAU Cytochrome P450 2C28 OS=Mesocricetus auratus OX=10036 GN=CYP2C28 PE=2 SV=1 && PF00067:Cytochrome P450
100752162	Ganab	NW_003614577.1	protein_coding	glucosidase II alpha subunit%2C transcript variant X1 && sp|Q8BHN3|GANAB_MOUSE Neutral alpha-glucosidase AB OS=Mus musculus OX=10090 GN=Ganab PE=1 SV=1 && -
100771320	Gabarapl1	NW_003614673.1	protein_coding	GABA type A receptor associated protein like 1%2C transcript variant X2 && sp|Q8HYB6|GBRL1_BOVIN Gamma-aminobutyric acid receptor-associated protein-like 1 OS=Bos taurus OX=9913 GN=GABARAPL1 PE=3 SV=2 && PF02991:Autophagy protein Atg8 ubiquitin like
100760810	Ppp1ca	NW_003614797.1	protein_coding	protein phosphatase 1 catalytic subunit alpha && sp|Q3T0E7|PP1A_BOVIN Serine/threonine-protein phosphatase PP1-alpha catalytic subunit OS=Bos taurus OX=9913 GN=PPP1CA PE=2 SV=1 && PF00149:Calcineurin-like phosphoesterase|PF16891:Serine-threonine protein phosphatase N-terminal domain
100689292	Rps14	NW_003614229.1	protein_coding	ribosomal protein S14 && sp|P62265|RS14_CRIGR 40S ribosomal protein S14 OS=Cricetulus griseus OX=10029 GN=RPS14 PE=2 SV=3 && PF00411:Ribosomal protein S11
100765366	Rps7	NW_003614760.1	protein_coding	ribosomal protein S7 && sp|A6H769|RS7_BOVIN 40S ribosomal protein S7 OS=Bos taurus OX=9913 GN=RPS7 PE=2 SV=1 && PF01251:Ribosomal protein S7e
100759466	Rps25	NW_003615154.1	protein_coding	ribosomal protein S25 && sp|Q56JX5|RS25_BOVIN 40S ribosomal protein S25 OS=Bos taurus OX=9913 GN=RPS25 PE=2 SV=1 && PF03297:S25 ribosomal protein
100760923	LOC100760923	NW_003615229.1	protein_coding	60S ribosomal protein L29 && sp|P25886|RL29_RAT 60S ribosomal protein L29 OS=Rattus norvegicus OX=10116 GN=Rpl29 PE=1 SV=3 && PF01779:Ribosomal L29e protein family
100689058	Rps2	NW_003613852.1	protein_coding	ribosomal protein S2 && sp|P25444|RS2_MOUSE 40S ribosomal protein S2 OS=Mus musculus OX=10090 GN=Rps2 PE=1 SV=3 && PF03719:Ribosomal protein S5, C-terminal domain|PF00333:Ribosomal protein S5, N-terminal domain
100753445	Rplp2	NW_003614763.1	protein_coding	ribosomal protein lateral stalk subunit P2%2C transcript variant X1 && sp|P99027|RLA2_MOUSE 60S acidic ribosomal protein P2 OS=Mus musculus OX=10090 GN=Rplp2 PE=1 SV=3 && PF00428:60s Acidic ribosomal protein
100752071	LOC100752071	NW_003615407.1	protein_coding	40S ribosomal protein S29 && sp|P62276|RS29_BOVIN 40S ribosomal protein S29 OS=Bos taurus OX=9913 GN=RPS29 PE=3 SV=2 && -
100689400	Fau	NW_003616756.1	protein_coding	FAU ubiquitin like and ribosomal protein S30 fusion%2C transcript variant X1 && sp|Q60435|UBIM_CRIGR Ubiquitin-like protein FUBI OS=Cricetulus griseus OX=10029 GN=FAU PE=3 SV=2 && PF04758:Ribosomal protein S30|PF00240:Ubiquitin family
100759894	Mrps15	NW_003613817.1	protein_coding	mitochondrial ribosomal protein S15%2C transcript variant X1 && sp|Q9DC71|RT15_MOUSE 28S ribosomal protein S15, mitochondrial OS=Mus musculus OX=10090 GN=Mrps15 PE=1 SV=2 && PF00312:Ribosomal protein S15
100767971	Rps26	NW_003614217.1	protein_coding	ribosomal protein S26 && sp|Q56JV1|RS26_BOVIN 40S ribosomal protein S26 OS=Bos taurus OX=9913 GN=RPS26 PE=3 SV=3 && PF01283:Ribosomal protein S26e
100753802	Hal	NW_003613849.1	protein_coding	histidine ammonia-lyase && sp|P21213|HUTH_RAT Histidine ammonia-lyase OS=Rattus norvegicus OX=10116 GN=Hal PE=1 SV=1 && PF00221:Aromatic amino acid lyase|PF12053:N-terminal of Par3 and HAL proteins
100689351	Slc1a4	NW_003613679.1	protein_coding	solute carrier family 1 member 4 && sp|O35874|SATT_MOUSE Neutral amino acid transporter A OS=Mus musculus OX=10090 GN=Slc1a4 PE=1 SV=1 && PF00375:Sodium:dicarboxylate symporter family
100765665	Aprt	NW_003613583.1	protein_coding	adenine phosphoribosyltransferase && sp|P47952|APT_CRIGR Adenine phosphoribosyltransferase OS=Cricetulus griseus OX=10029 GN=APRT PE=3 SV=2 && PF00156:Phosphoribosyl transferase domain
100689398	Impdh2	NW_003615379.1	protein_coding	inosine monophosphate dehydrogenase 2%2C transcript variant X1 && sp|P12269|IMDH2_CRIGR Inosine-5'-monophosphate dehydrogenase 2 OS=Cricetulus griseus OX=10029 GN=IMPDH2 PE=1 SV=1 && PF00478:IMP dehydrogenase / GMP reductase domain|PF00571:CBS domain
100754223	Ndufs1	NW_003613877.1	protein_coding	NADH_ubiquinone oxidoreductase core subunit S1 && sp|Q4R6K9|NDUS1_MACFA NADH-ubiquinone oxidoreductase 75 kDa subunit, mitochondrial OS=Macaca fascicularis OX=9541 GN=NDUFS1 PE=2 SV=1 && PF09326:NADH-ubiquinone oxidoreductase subunit G, C-terminal|PF10588:NADH-ubiquinone oxidoreductase-G iron-sulfur binding region|PF13510:2Fe-2S iron-sulfur cluster binding domain|PF00384:Molybdopterin oxidoreduct…
100768067	Ndufs2	NW_003614301.1	protein_coding	NADH_ubiquinone oxidoreductase core subunit S2 && sp|Q91WD5|NDUS2_MOUSE NADH dehydrogenase [ubiquinone] iron-sulfur protein 2, mitochondrial OS=Mus musculus OX=10090 GN=Ndufs2 PE=1 SV=1 && PF00346:Respiratory-chain NADH dehydrogenase, 49 Kd subunit
100761441	Sgpl1	NW_003613759.1	protein_coding	sphingosine-1-phosphate lyase 1%2C transcript variant X1 && sp|Q8CHN6|SGPL1_RAT Sphingosine-1-phosphate lyase 1 OS=Rattus norvegicus OX=10116 GN=Sgpl1 PE=2 SV=1 && PF00282:Pyridoxal-dependent decarboxylase conserved domain
100689065	Gna11	NW_003614244.1	protein_coding	G protein subunit alpha 11 && sp|P21278|GNA11_MOUSE Guanine nucleotide-binding protein subunit alpha-11 OS=Mus musculus OX=10090 GN=Gna11 PE=1 SV=1 && PF00503:G-protein alpha subunit
100774868	Raly	NW_003613833.1	protein_coding	RALY heterogeneous nuclear ribonucleoprotein%2C transcript variant X2 && sp|Q64012|RALY_MOUSE RNA-binding protein Raly OS=Mus musculus OX=10090 GN=Raly PE=1 SV=3 && PF00076:RNA recognition motif. (a.k.a. RRM, RBD, or RNP domain)
100689045	Rpsa	NW_003614199.1	protein_coding	ribosomal protein SA && sp|P26452|RSSA_BOVIN 40S ribosomal protein SA OS=Bos taurus OX=9913 GN=RPSA PE=2 SV=4 && PF00318:Ribosomal protein S2
100753860	Rps12	NW_003614986.1	protein_coding	ribosomal protein S12%2C transcript variant X1 && sp|Q76I81|RS12_BOVIN 40S ribosomal protein S12 OS=Bos taurus OX=9913 GN=RPS12 PE=2 SV=1 && PF01248:Ribosomal protein L7Ae/L30e/S12e/Gadd45 family
100759507	Gm2a	NW_003613733.1	protein_coding	GM2 ganglioside activator%2C transcript variant X1 && sp|Q60648|SAP3_MOUSE Ganglioside GM2 activator OS=Mus musculus OX=10090 GN=Gm2a PE=1 SV=2 && PF02221:ML domain
100762053	Sphk1	NW_003614300.1	protein_coding	sphingosine kinase 1%2C transcript variant X1 && sp|Q8CI15|SPHK1_MOUSE Sphingosine kinase 1 OS=Mus musculus OX=10090 GN=Sphk1 PE=1 SV=1 && PF00781:Diacylglycerol kinase catalytic domain
100756447	Clu	NW_003614124.1	protein_coding	clusterin%2C transcript variant X1 && sp|P05371|CLUS_RAT Clusterin OS=Rattus norvegicus OX=10116 GN=Clu PE=1 SV=2 && PF01093:Clusterin
100763702	LOC100763702	NW_003614604.1	protein_coding	40S ribosomal protein S26 && sp|Q56JV1|RS26_BOVIN 40S ribosomal protein S26 OS=Bos taurus OX=9913 GN=RPS26 PE=3 SV=3 && PF01283:Ribosomal protein S26e
100689276	Eef1a1	NW_003613946.1	protein_coding	eukaryotic translation elongation factor 1 alpha 1 && sp|P62629|EF1A1_CRIGR Elongation factor 1-alpha 1 OS=Cricetulus griseus OX=10029 GN=EEF1A1 PE=2 SV=1 && PF00009:Elongation factor Tu GTP binding domain
100757682	Rplp1	NW_003613709.1	protein_coding	ribosomal protein lateral stalk subunit P1 && sp|Q56K14|RLA1_BOVIN 60S acidic ribosomal protein P1 OS=Bos taurus OX=9913 GN=RPLP1 PE=3 SV=1 && -
100689408	Rps4x	NW_003614593.1	protein_coding	ribosomal protein S4 X-linked && sp|P47961|RS4_CRIGR 40S ribosomal protein S4 OS=Cricetulus griseus OX=10029 GN=RPS4 PE=2 SV=2 && PF01479:S4 domain|PF00900:Ribosomal family S4e|PF08071:RS4NT (NUC023) domain|PF16121:40S ribosomal protein S4 C-terminus
100689322	Slc35a1	NW_003614000.1	protein_coding	solute carrier family 35 member A1 && sp|O08520|S35A1_CRIGR CMP-sialic acid transporter OS=Cricetulus griseus OX=10029 GN=SLC35A1 PE=2 SV=1 && PF04142:Nucleotide-sugar transporter
100765499	Slc35a5	NW_003613667.1	protein_coding	solute carrier family 35 member A5%2C transcript variant X3 && sp|Q921R7|S35A5_MOUSE Probable UDP-sugar transporter protein SLC35A5 OS=Mus musculus OX=10090 GN=Slc35a5 PE=1 SV=3 && PF04142:Nucleotide-sugar transporter
100771802	Appl2	NW_003614555.1	protein_coding	adaptor protein%2C phosphotyrosine interacting with PH domain and leucine zipper 2%2C transcript variant X1 && sp|B4F779|DP13B_RAT DCC-interacting protein 13-beta OS=Rattus norvegicus OX=10116 GN=Appl2 PE=2 SV=1 && PF00640:Phosphotyrosine interaction domain (PTB/PID)|PF16746:BAR domain of APPL family|PF00169:PH domain
100772907	Ptp4a3	NW_003616971.1	protein_coding	protein tyrosine phosphatase 4A3%2C transcript variant X1 && sp|Q9D658|TP4A3_MOUSE Protein tyrosine phosphatase type IVA 3 OS=Mus musculus OX=10090 GN=Ptp4a3 PE=1 SV=1 && PF00102:Protein-tyrosine phosphatase
100760006	Sdc4	NW_003614077.1	protein_coding	syndecan 4 && sp|P34901|SDC4_RAT Syndecan-4 OS=Rattus norvegicus OX=10116 GN=Sdc4 PE=1 SV=1 && PF01034:Syndecan domain
100774224	Azin1	NW_003614776.1	protein_coding	antizyme inhibitor 1 && sp|O35484|AZIN1_MOUSE Antizyme inhibitor 1 OS=Mus musculus OX=10090 GN=Azin1 PE=1 SV=1 && PF02784:Pyridoxal-dependent decarboxylase, pyridoxal binding domain|PF00278:Pyridoxal-dependent decarboxylase, C-terminal sheet domain
100762749	Calm3	NW_003614899.1	protein_coding	calmodulin 3%2C transcript variant X1 && sp|P0DP23|CALM1_HUMAN Calmodulin-1 OS=Homo sapiens OX=9606 GN=CALM1 PE=1 SV=1 && PF13499:EF-hand domain pair
100755846	Edem3	NW_003613816.1	protein_coding	ER degradation enhancing alpha-mannosidase like protein 3%2C transcript variant X1 && sp|Q2HXL6|EDEM3_MOUSE ER degradation-enhancing alpha-mannosidase-like protein 3 OS=Mus musculus OX=10090 GN=Edem3 PE=1 SV=2 && PF01532:Glycosyl hydrolase family 47
100758523	Usp2	NW_003616562.1	protein_coding	ubiquitin specific peptidase 2%2C transcript variant X1 && sp|Q5U349|UBP2_RAT Ubiquitin carboxyl-terminal hydrolase 2 OS=Rattus norvegicus OX=10116 GN=Usp2 PE=1 SV=1 && -
100756995	Ctsb	NW_003613673.1	protein_coding	cathepsin B && sp|P00787|CATB_RAT Cathepsin B OS=Rattus norvegicus OX=10116 GN=Ctsb PE=1 SV=2 && PF00112:Papain family cysteine protease|PF08127:Peptidase family C1 propeptide
100751353	Sel1l	NW_003613824.1	protein_coding	SEL1L adaptor subunit of ERAD E3 ubiquitin ligase%2C transcript variant X1 && sp|Q9ESM7|SE1L1_MESAU Protein sel-1 homolog 1 OS=Mesocricetus auratus OX=10036 GN=Sel1l PE=2 SV=1 && PF08238:Sel1 repeat|PF00040:Fibronectin type II domain
100757349	Ube4a	NW_003614897.1	protein_coding	ubiquitination factor E4A%2C transcript variant X2 && sp|Q6P7A2|UBE4A_RAT Ubiquitin conjugation factor E4 A OS=Rattus norvegicus OX=10116 GN=Ube4a PE=2 SV=1 && PF04564:U-box domain|PF10408:Ubiquitin elongating factor core
100757677	Skp1	NW_003613693.1	protein_coding	S-phase kinase associated protein 1%2C transcript variant X1 && sp|Q3ZCF3|SKP1_BOVIN S-phase kinase-associated protein 1 OS=Bos taurus OX=9913 GN=SKP1 PE=2 SV=1 && PF03931:Skp1 family, tetramerisation domain|PF01466:Skp1 family, dimerisation domain
100763606	Apom	NW_003614548.1	protein_coding	apolipoprotein M && sp|P14630|APOM_RAT Apolipoprotein M OS=Rattus norvegicus OX=10116 GN=Apom PE=1 SV=2 && PF11032:ApoM domain
100771068	Asah1	NW_003613654.1	protein_coding	N-acylsphingosine amidohydrolase 1 && sp|Q6P7S1|ASAH1_RAT Acid ceramidase OS=Rattus norvegicus OX=10116 GN=Asah1 PE=1 SV=1 && PF15508:beta subunit of N-acylethanolamine-hydrolyzing acid amidase|PF02275:Linear amide C-N hydrolases, choloylglycine hydrolase family
100766335	Ehd3	NW_003614828.1	protein_coding	EH domain containing 3%2C transcript variant X1 && sp|Q9QXY6|EHD3_MOUSE EH domain-containing protein 3 OS=Mus musculus OX=10090 GN=Ehd3 PE=1 SV=2 && -
100766168	Tasor2	NW_003613580.1	protein_coding	transcription activation suppressor family member 2%2C transcript variant X1 && sp|Q5DTT3|TASO2_MOUSE Protein TASOR 2 OS=Mus musculus OX=10090 GN=Tasor2 PE=1 SV=2 && PF12480:Protein of unknown function (DUF3699)|PF12509:Protein of unknown function (DUF3715)
100751393	LOC100751393	NW_003615071.1	protein_coding	schlafen family member 12-like && sp|Q5RCZ8|SN12L_PONAB Schlafen family member 12-like OS=Pongo abelii OX=9601 GN=SLFN12L PE=2 SV=1 && -
100689075	Cirbp	NW_003613904.1	protein_coding	cold inducible RNA binding protein%2C transcript variant X4 && sp|P60826|CIRBP_CRIGR Cold-inducible RNA-binding protein OS=Cricetulus griseus OX=10029 GN=CIRBP PE=2 SV=1 && PF00076:RNA recognition motif. (a.k.a. RRM, RBD, or RNP domain)
100759305	Nek1	NW_003613703.1	protein_coding	NIMA related kinase 1 && sp|P51954|NEK1_MOUSE Serine/threonine-protein kinase Nek1 OS=Mus musculus OX=10090 GN=Nek1 PE=1 SV=2 && PF00069:Protein kinase domain
100763824	Jkamp	NW_003615595.1	protein_coding	JNK1/MAPK8 associated membrane protein%2C transcript variant X2 && sp|Q8BI36|JKAMP_MOUSE JNK1/MAPK8-associated membrane protein OS=Mus musculus OX=10090 GN=Jkamp PE=1 SV=2 && PF05571:JNK1/MAPK8-associated membrane protein
100770320	Zc3h8	NW_003613665.1	protein_coding	zinc finger CCCH-type containing 8%2C transcript variant X3 && sp|Q9JJ48|ZC3H8_MOUSE Zinc finger CCCH domain-containing protein 8 OS=Mus musculus OX=10090 GN=Zc3h8 PE=1 SV=2 && PF18345:Zinc finger domain
100768355	Tnfrsf21	NW_003614278.1	protein_coding	TNF receptor superfamily member 21%2C transcript variant X2 && sp|Q9EPU5|TNR21_MOUSE Tumor necrosis factor receptor superfamily member 21 OS=Mus musculus OX=10090 GN=Tnfrsf21 PE=1 SV=2 && PF00531:Death domain
100689092	Bst2	NW_003613716.1	protein_coding	bone marrow stromal cell antigen 2 && sp|Q6WRU0|BST2_CRIGR Bone marrow stromal antigen 2 OS=Cricetulus griseus OX=10029 GN=Bst2 PE=1 SV=1 && PF16716:Bone marrow stromal antigen 2
100765337	Rreb1	NW_003613871.1	protein_coding	ras responsive element binding protein 1%2C transcript variant X5 && sp|Q3UH06|RREB1_MOUSE Ras-responsive element-binding protein 1 OS=Mus musculus OX=10090 GN=Rreb1 PE=1 SV=2 && PF13912:C2H2-type zinc finger|PF13909:C2H2-type zinc-finger domain
100769391	Abhd6	NW_003613911.1	protein_coding	abhydrolase domain containing 6%2C acylglycerol lipase%2C transcript variant X4 && sp|Q9BV23|ABHD6_HUMAN Monoacylglycerol lipase ABHD6 OS=Homo sapiens OX=9606 GN=ABHD6 PE=1 SV=1 && PF12697:Alpha/beta hydrolase family
100753194	Hpx	NW_003619953.1	protein_coding	hemopexin && sp|P20059|HEMO_RAT Hemopexin OS=Rattus norvegicus OX=10116 GN=Hpx PE=1 SV=3 && PF00045:Hemopexin
100753026	S100a16	NW_003613854.1	protein_coding	S100 calcium binding protein A16%2C transcript variant X1 && sp|Q9D708|S10AG_MOUSE Protein S100-A16 OS=Mus musculus OX=10090 GN=S100a16 PE=1 SV=1 && PF01023:S-100/ICaBP type calcium binding domain
100763555	C8g	NW_003616323.1	protein_coding	complement C8 gamma chain%2C transcript variant X1 && sp|Q8VCG4|CO8G_MOUSE Complement component C8 gamma chain OS=Mus musculus OX=10090 GN=C8g PE=1 SV=1 && PF00061:Lipocalin / cytosolic fatty-acid binding protein family
100759777	C1s	NW_003613610.1	protein_coding	complement C1s%2C transcript variant X1 && sp|P15156|CASP_MESAU Calcium-dependent serine proteinase OS=Mesocricetus auratus OX=10036 PE=1 SV=1 && PF00431:CUB domain|PF00084:Sushi repeat (SCR repeat)|PF14670:Coagulation Factor Xa inhibitory site|PF00089:Trypsin
100755578	Zdhhc5	NW_003614216.1	protein_coding	zinc finger DHHC-type palmitoyltransferase 5%2C transcript variant X1 && sp|Q2THW7|ZDHC5_RAT Palmitoyltransferase ZDHHC5 OS=Rattus norvegicus OX=10116 GN=Zdhhc5 PE=1 SV=1 && -
100757883	Adnp	NW_003613899.1	protein_coding	activity dependent neuroprotector homeobox%2C transcript variant X5 && sp|Q9JKL8|ADNP_RAT Activity-dependent neuroprotector homeobox protein OS=Rattus norvegicus OX=10116 GN=Adnp PE=1 SV=2 && PF00046:Homeodomain
100689102	Fth1	NW_003615769.1	protein_coding	ferritin heavy chain 1 && sp|P29389|FRIH_CRIGR Ferritin heavy chain OS=Cricetulus griseus OX=10029 GN=FTH1 PE=2 SV=2 && PF00210:Ferritin-like domain
100689023	Slc20a2	NW_003613958.1	protein_coding	solute carrier family 20 member 2%2C transcript variant X1 && sp|Q9ES44|S20A2_CRIGR Sodium-dependent phosphate transporter 2 OS=Cricetulus griseus OX=10029 GN=SLC20A2 PE=1 SV=2 && PF01384:Phosphate transporter family
100757211	Romo1	NW_003613833.1	protein_coding	reactive oxygen species modulator 1 && sp|Q3SZV8|ROMO1_BOVIN Reactive oxygen species modulator 1 OS=Bos taurus OX=9913 GN=ROMO1 PE=3 SV=1 && -
