# Supplementary material for: Metabolism and immune responses of striped hamsters to ectoparasite challenges: insights from transcriptomic analysis
Source: Front Immunol. 2024 Dec 12;15:1516382. doi: 10.3389/fimmu.2024.1516382 (PMC11669363; doi:10.3389/fimmu.2024.1516382)
Supplement: Supplementary file 1 [file DataSheet1.zip › Supplementary materials/Table S4.xlsx]

## Sheet: Sheet1
gene_id	gene_name	gene_chr	gene_biotype	gene_description
100755259	Ddost	NW_003613816.1	protein_coding	dolichyl-diphosphooligosaccharide--protein glycosyltransferase non-catalytic subunit%2C transcript variant X1 && sp|Q641Y0|OST48_RAT Dolichyl-diphosphooligosaccharide--protein glycosyltransferase 48 kDa subunit OS=Rattus norvegicus OX=10116 GN=Ddost PE=2 SV=1 && PF03345:Oligosaccharyltransferase 48 kDa subunit beta
100766699	C6	NW_003613957.1	protein_coding	complement C6 && sp|Q811M5|CO6_RAT Complement component C6 OS=Rattus norvegicus OX=10116 GN=C6 PE=2 SV=1 && PF00084:Sushi repeat (SCR repeat)|PF01823:MAC/Perforin domain|PF00057:Low-density lipoprotein receptor domain class A|PF00090:Thrombospondin type 1 domain
100689058	Rps2	NW_003613852.1	protein_coding	ribosomal protein S2 && sp|P25444|RS2_MOUSE 40S ribosomal protein S2 OS=Mus musculus OX=10090 GN=Rps2 PE=1 SV=3 && PF03719:Ribosomal protein S5, C-terminal domain|PF00333:Ribosomal protein S5, N-terminal domain
100762147	LOC100762147	NW_003614217.1	protein_coding	17-beta-hydroxysteroid dehydrogenase type 6%2C transcript variant X1 && sp|Q9R092|H17B6_MOUSE 17-beta-hydroxysteroid dehydrogenase type 6 OS=Mus musculus OX=10090 GN=Hsd17b6 PE=1 SV=1 && PF00106:short chain dehydrogenase
100764249	Mgst2	NW_003613834.1	protein_coding	microsomal glutathione S-transferase 2 && sp|A2RST1|MGST2_MOUSE Microsomal glutathione S-transferase 2 OS=Mus musculus OX=10090 GN=Mgst2 PE=2 SV=1 && PF01124:MAPEG family
100756252	Baat	NW_003614021.1	protein_coding	bile acid-CoA_amino acid N-acyltransferase%2C transcript variant X1 && sp|Q91X34|BAAT_MOUSE Bile acid-CoA:amino acid N-acyltransferase OS=Mus musculus OX=10090 GN=Baat PE=1 SV=1 && PF08840:BAAT / Acyl-CoA thioester hydrolase C terminal|PF04775:Acyl-CoA thioester hydrolase/BAAT N-terminal region
100757400	Ppp2cb	NW_003613748.1	protein_coding	protein phosphatase 2 catalytic subunit beta && sp|P62714|PP2AB_HUMAN Serine/threonine-protein phosphatase 2A catalytic subunit beta isoform OS=Homo sapiens OX=9606 GN=PPP2CB PE=1 SV=1 && PF00149:Calcineurin-like phosphoesterase
100760510	Hspa1a	NW_003614548.1	protein_coding	heat shock protein family A (Hsp70) member 1A%2C transcript variant X1 && sp|P0DMW0|HS71A_RAT Heat shock 70 kDa protein 1A OS=Rattus norvegicus OX=10116 GN=Hspa1a PE=2 SV=1 && PF00012:Hsp70 protein
100752971	Sfmbt1	NW_003613589.1	protein_coding	Scm like with four mbt domains 1%2C transcript variant X1 && sp|Q9JMD2|SMBT1_RAT Scm-like with four MBT domains protein 1 OS=Rattus norvegicus OX=10116 GN=Sfmbt1 PE=1 SV=2 && PF12140:SLED domain|PF02820:mbt repeat|PF00536:SAM domain (Sterile alpha motif)
100773038	Itga7	NW_003614217.1	protein_coding	integrin subunit alpha 7%2C transcript variant X3 && sp|Q61738|ITA7_MOUSE Integrin alpha-7 OS=Mus musculus OX=10090 GN=Itga7 PE=1 SV=3 && PF01839:FG-GAP repeat|PF08441:Integrin alpha
100774488	Creb3l3	NW_003614244.1	protein_coding	cAMP responsive element binding protein 3 like 3%2C transcript variant X2 && sp|Q91XE9|CR3L3_MOUSE Cyclic AMP-responsive element-binding protein 3-like protein 3 OS=Mus musculus OX=10090 GN=Creb3l3 PE=1 SV=1 && PF00170:bZIP transcription factor
100689343	Pdia3	NW_003613677.1	protein_coding	protein disulfide isomerase family A member 3 && sp|P27773|PDIA3_MOUSE Protein disulfide-isomerase A3 OS=Mus musculus OX=10090 GN=Pdia3 PE=1 SV=2 && PF13848:Thioredoxin-like domain|PF00085:Thioredoxin
100752960	Sc5d	NW_003615094.1	protein_coding	sterol-C5-desaturase%2C transcript variant X1 && sp|Q9EQS5|SC5D_RAT Lathosterol oxidase OS=Rattus norvegicus OX=10116 GN=Sc5d PE=1 SV=1 && -
100756723	Ak2	NW_003613801.1	protein_coding	adenylate kinase 2%2C transcript variant X2 && sp|P29410|KAD2_RAT Adenylate kinase 2, mitochondrial OS=Rattus norvegicus OX=10116 GN=Ak2 PE=2 SV=2 && PF00406:Adenylate kinase
100762166	Cpt1a	NW_003614870.1	protein_coding	carnitine palmitoyltransferase 1A%2C transcript variant X1 && sp|P32198|CPT1A_RAT Carnitine O-palmitoyltransferase 1, liver isoform OS=Rattus norvegicus OX=10116 GN=Cpt1a PE=1 SV=2 && PF00755:Choline/Carnitine o-acyltransferase
100763538	LOC100763538	NW_003615412.1	protein_coding	UDP-glucuronosyltransferase 2B7%2C transcript variant X2 && sp|Q62789|UD2B7_RAT UDP-glucuronosyltransferase 2B7 OS=Rattus norvegicus OX=10116 GN=Ugt2b7 PE=2 SV=1 && PF00201:UDP-glucoronosyl and UDP-glucosyl transferase
100689424	Npc1	NW_003614266.1	protein_coding	NPC intracellular cholesterol transporter 1 && sp|O35604|NPC1_MOUSE NPC intracellular cholesterol transporter 1 OS=Mus musculus OX=10090 GN=Npc1 PE=1 SV=2 && PF12349:Sterol-sensing domain of SREBP cleavage-activation|PF16414:Niemann-Pick C1 N terminus|PF02460:Patched family
100759507	Gm2a	NW_003613733.1	protein_coding	GM2 ganglioside activator%2C transcript variant X1 && sp|Q60648|SAP3_MOUSE Ganglioside GM2 activator OS=Mus musculus OX=10090 GN=Gm2a PE=1 SV=2 && PF02221:ML domain
100756279	Mpc1	NW_003614821.1	protein_coding	mitochondrial pyruvate carrier 1%2C transcript variant X1 && sp|P63030|MPC1_MOUSE Mitochondrial pyruvate carrier 1 OS=Mus musculus OX=10090 GN=Mpc1 PE=1 SV=1 && -
100773059	LOC100773059	NW_003614752.1	protein_coding	lithocholate 6-beta-hydroxylase && sp|Q64148|CP3AA_MESAU Lithocholate 6-beta-hydroxylase OS=Mesocricetus auratus OX=10036 GN=CYP3A10 PE=1 SV=2 && PF00067:Cytochrome P450
100765167	Myo6	NW_003614605.1	protein_coding	myosin VI%2C transcript variant X2 && sp|Q9UM54|MYO6_HUMAN Unconventional myosin-VI OS=Homo sapiens OX=9606 GN=MYO6 PE=1 SV=4 && PF00063:Myosin head (motor domain)|PF16521:Myosin VI cargo binding domain
100755852	Egr1	NW_003613902.1	protein_coding	early growth response 1%2C transcript variant X1 && sp|P08046|EGR1_MOUSE Early growth response protein 1 OS=Mus musculus OX=10090 GN=Egr1 PE=1 SV=2 && -
100752689	Trpm7	NW_003613665.1	protein_coding	transient receptor potential cation channel subfamily M member 7%2C transcript variant X1 && sp|Q923J1|TRPM7_MOUSE Transient receptor potential cation channel subfamily M member 7 OS=Mus musculus OX=10090 GN=Trpm7 PE=1 SV=1 && PF16519:Tetramerisation domain of TRPM|PF18139:SLOG in TRPM|PF00520:Ion transport protein|PF02816:Alpha-kinase family
100753802	Hal	NW_003613849.1	protein_coding	histidine ammonia-lyase && sp|P21213|HUTH_RAT Histidine ammonia-lyase OS=Rattus norvegicus OX=10116 GN=Hal PE=1 SV=1 && PF00221:Aromatic amino acid lyase|PF12053:N-terminal of Par3 and HAL proteins
100753467	LOC100753467	NW_003615981.1	protein_coding	glutathione S-transferase alpha-3%2C transcript variant X1 && sp|P04904|GSTA3_RAT Glutathione S-transferase alpha-3 OS=Rattus norvegicus OX=10116 GN=Gsta3 PE=1 SV=3 && PF00043:Glutathione S-transferase, C-terminal domain|PF02798:Glutathione S-transferase, N-terminal domain
100751762	LOC100751762	NW_003614544.1	protein_coding	cytochrome P450 2C23 && sp|P24470|CP2CN_RAT Cytochrome P450 2C23 OS=Rattus norvegicus OX=10116 GN=Cyp2c23 PE=1 SV=2 && PF00067:Cytochrome P450
100752739	Atp5mc1	NW_003614015.1	protein_coding	ATP synthase membrane subunit c locus 1%2C transcript variant X1 && sp|Q9CR84|AT5G1_MOUSE ATP synthase F(0) complex subunit C1, mitochondrial OS=Mus musculus OX=10090 GN=Atp5mc1 PE=1 SV=1 && PF00137:ATP synthase subunit C
100770719	Atp7b	NW_003613958.1	protein_coding	ATPase copper transporting beta%2C transcript variant X2 && sp|Q64446|ATP7B_MOUSE Copper-transporting ATPase 2 OS=Mus musculus OX=10090 GN=Atp7b PE=1 SV=2 && -
100756931	Git2	NW_003613978.1	protein_coding	GIT ArfGAP 2%2C transcript variant X8 && sp|Q66H91|GIT2_RAT ARF GTPase-activating protein GIT2 OS=Rattus norvegicus OX=10116 GN=Git2 PE=1 SV=1 && PF01412:Putative GTPase activating protein for Arf|PF12796:Ankyrin repeats (3 copies)|PF08518:Spa2 homology domain (SHD) of GIT|PF16559:GIT coiled-coil Rho guanine nucleotide exchange factor
100750462	Serpinc1	NW_003613658.1	protein_coding	serpin family C member 1 && sp|P32261|ANT3_MOUSE Antithrombin-III OS=Mus musculus OX=10090 GN=Serpinc1 PE=1 SV=1 && PF00079:Serpin (serine protease inhibitor)
100774395	Apoc2	NW_003614150.1	protein_coding	apolipoprotein C2%2C transcript variant X1 && sp|P0DMN9|APOC2_OTOGA Apolipoprotein C-II OS=Otolemur garnettii OX=30611 GN=APOC2 PE=3 SV=1 && PF05355:Apolipoprotein C-II
100762502	Hsd11b1	NW_003613696.1	protein_coding	hydroxysteroid 11-beta dehydrogenase 1%2C transcript variant X1 && sp|Q6R0J2|DHI1_MESAU Corticosteroid 11-beta-dehydrogenase isozyme 1 OS=Mesocricetus auratus OX=10036 GN=HSD11B1 PE=1 SV=3 && -
100755073	Cxadr	NW_003613766.1	protein_coding	CXADR Ig-like cell adhesion molecule%2C transcript variant X1 && sp|P97792|CXAR_MOUSE Coxsackievirus and adenovirus receptor homolog OS=Mus musculus OX=10090 GN=Cxadr PE=1 SV=1 && PF07686:Immunoglobulin V-set domain
100773244	LOC100773244	NW_003614420.1	protein_coding	CD209 antigen-like protein D && sp|Q91ZW8|C209D_MOUSE CD209 antigen-like protein D OS=Mus musculus OX=10090 GN=Cd209d PE=2 SV=1 && PF00059:Lectin C-type domain
100771068	Asah1	NW_003613654.1	protein_coding	N-acylsphingosine amidohydrolase 1 && sp|Q6P7S1|ASAH1_RAT Acid ceramidase OS=Rattus norvegicus OX=10116 GN=Asah1 PE=1 SV=1 && PF15508:beta subunit of N-acylethanolamine-hydrolyzing acid amidase|PF02275:Linear amide C-N hydrolases, choloylglycine hydrolase family
100774604	Nfkb2	NW_003614474.1	protein_coding	nuclear factor kappa B subunit 2%2C transcript variant X1 && sp|Q9WTK5|NFKB2_MOUSE Nuclear factor NF-kappa-B p100 subunit OS=Mus musculus OX=10090 GN=Nfkb2 PE=1 SV=1 && PF12796:Ankyrin repeats (3 copies)|PF00531:Death domain
100689400	Fau	NW_003616756.1	protein_coding	FAU ubiquitin like and ribosomal protein S30 fusion%2C transcript variant X1 && sp|Q60435|UBIM_CRIGR Ubiquitin-like protein FUBI OS=Cricetulus griseus OX=10029 GN=FAU PE=3 SV=2 && PF04758:Ribosomal protein S30|PF00240:Ubiquitin family
103158535	Idh2	NW_003616326.1	protein_coding	isocitrate dehydrogenase (NADP(+)) 2%2C transcript variant X1 && sp|P54071|IDHP_MOUSE Isocitrate dehydrogenase [NADP], mitochondrial OS=Mus musculus OX=10090 GN=Idh2 PE=1 SV=3 && PF00180:Isocitrate/isopropylmalate dehydrogenase
100753172	LOC100753172	NW_003615981.1	protein_coding	glutathione S-transferase alpha-5%2C transcript variant X1 && sp|P46418|GSTA5_RAT Glutathione S-transferase alpha-5 OS=Rattus norvegicus OX=10116 GN=Gsta5 PE=1 SV=2 && PF00043:Glutathione S-transferase, C-terminal domain|PF02798:Glutathione S-transferase, N-terminal domain
100689106	Akr1a1	NW_003613647.1	protein_coding	aldo-keto reductase family 1 member A1 && sp|O70473|AK1A1_CRIGR Aldo-keto reductase family 1 member A1 OS=Cricetulus griseus OX=10029 GN=AKR1A1 PE=2 SV=2 && PF00248:Aldo/keto reductase family
100689292	Rps14	NW_003614229.1	protein_coding	ribosomal protein S14 && sp|P62265|RS14_CRIGR 40S ribosomal protein S14 OS=Cricetulus griseus OX=10029 GN=RPS14 PE=2 SV=3 && PF00411:Ribosomal protein S11
100767971	Rps26	NW_003614217.1	protein_coding	ribosomal protein S26 && sp|Q56JV1|RS26_BOVIN 40S ribosomal protein S26 OS=Bos taurus OX=9913 GN=RPS26 PE=3 SV=3 && PF01283:Ribosomal protein S26e
100765366	Rps7	NW_003614760.1	protein_coding	ribosomal protein S7 && sp|A6H769|RS7_BOVIN 40S ribosomal protein S7 OS=Bos taurus OX=9913 GN=RPS7 PE=2 SV=1 && PF01251:Ribosomal protein S7e
100759466	Rps25	NW_003615154.1	protein_coding	ribosomal protein S25 && sp|Q56JX5|RS25_BOVIN 40S ribosomal protein S25 OS=Bos taurus OX=9913 GN=RPS25 PE=2 SV=1 && PF03297:S25 ribosomal protein
100763702	LOC100763702	NW_003614604.1	protein_coding	40S ribosomal protein S26 && sp|Q56JV1|RS26_BOVIN 40S ribosomal protein S26 OS=Bos taurus OX=9913 GN=RPS26 PE=3 SV=3 && PF01283:Ribosomal protein S26e
100689045	Rpsa	NW_003614199.1	protein_coding	ribosomal protein SA && sp|P26452|RSSA_BOVIN 40S ribosomal protein SA OS=Bos taurus OX=9913 GN=RPSA PE=2 SV=4 && PF00318:Ribosomal protein S2
100757240	LOC100757240	NW_003614476.1	protein_coding	cytochrome P450 2C29%2C transcript variant X1 && sp|Q64458|CP2CT_MOUSE Cytochrome P450 2C29 OS=Mus musculus OX=10090 GN=Cyp2c29 PE=1 SV=2 && PF00067:Cytochrome P450
100756363	Hmgcr	NW_003614466.1	protein_coding	3-hydroxy-3-methylglutaryl-CoA reductase%2C transcript variant X1 && sp|P00347|HMDH_CRIGR 3-hydroxy-3-methylglutaryl-coenzyme A reductase OS=Cricetulus griseus OX=10029 GN=HMGCR PE=1 SV=1 && PF12349:Sterol-sensing domain of SREBP cleavage-activation|PF00368:Hydroxymethylglutaryl-coenzyme A reductase
100682528	Tuba1b	NW_003614949.1	protein_coding	tubulin%2C alpha 1B%2C transcript variant X1 && sp|P68362|TBA1A_CRIGR Tubulin alpha-1A chain OS=Cricetulus griseus OX=10029 GN=TUBA1A PE=2 SV=1 && PF03953:Tubulin C-terminal domain|PF00091:Tubulin/FtsZ family, GTPase domain
100752328	LOC100752328	NW_003614196.1	protein_coding	H-2 class II histocompatibility antigen%2C I-E alpha chain && sp|P23150|HA2J_MOUSE H-2 class II histocompatibility antigen, I-E alpha chain (Fragment) OS=Mus musculus OX=10090 PE=1 SV=1 && PF00993:Class II histocompatibility antigen, alpha domain|PF07654:Immunoglobulin C1-set domain
100757677	Skp1	NW_003613693.1	protein_coding	S-phase kinase associated protein 1%2C transcript variant X1 && sp|Q3ZCF3|SKP1_BOVIN S-phase kinase-associated protein 1 OS=Bos taurus OX=9913 GN=SKP1 PE=2 SV=1 && PF03931:Skp1 family, tetramerisation domain|PF01466:Skp1 family, dimerisation domain
100761146	Tpm4	NW_003613716.1	protein_coding	tropomyosin 4%2C transcript variant X1 && - && PF00261:Tropomyosin
100774796	Arpc1b	NW_003614752.1	protein_coding	actin related protein 2/3 complex subunit 1B%2C transcript variant X1 && sp|Q9WV32|ARC1B_MOUSE Actin-related protein 2/3 complex subunit 1B OS=Mus musculus OX=10090 GN=Arpc1b PE=1 SV=4 && -
113832765	LOC113832765	NW_003616219.1	protein_coding	UDP-glucuronosyltransferase 2B31-like%2C transcript variant X1 && sp|Q6K1J1|UDB31_CANLF UDP-glucuronosyltransferase 2B31 OS=Canis lupus familiaris OX=9615 GN=UGT2B31 PE=1 SV=1 && PF00201:UDP-glucoronosyl and UDP-glucosyl transferase
100756849	Itgb4	NW_003614300.1	protein_coding	integrin subunit beta 4%2C transcript variant X1 && sp|Q64632|ITB4_RAT Integrin beta-4 OS=Rattus norvegicus OX=10116 GN=Itgb4 PE=1 SV=1 && PF17205:Integrin plexin domain|PF07965:Integrin beta tail domain|PF03160:Calx-beta domain|PF00041:Fibronectin type III domain|PF18372:Integrin beta epidermal growth factor like domain 1|PF00362:Integrin beta chain VWA domain
100758471	Itga3	NW_003614015.1	protein_coding	integrin subunit alpha 3%2C transcript variant X1 && sp|P17852|ITA3_CRIGR Integrin alpha-3 OS=Cricetulus griseus OX=10029 GN=ITGA3 PE=1 SV=3 && PF01839:FG-GAP repeat|PF08441:Integrin alpha
100760435	Cfl1	NW_003615656.1	protein_coding	cofilin 1 && sp|P45592|COF1_RAT Cofilin-1 OS=Rattus norvegicus OX=10116 GN=Cfl1 PE=1 SV=3 && PF00241:Cofilin/tropomyosin-type actin-binding protein
100751956	Msn	NW_003614508.1	protein_coding	moesin && sp|P26041|MOES_MOUSE Moesin OS=Mus musculus OX=10090 GN=Msn PE=1 SV=3 && PF09380:FERM C-terminal PH-like domain|PF00373:FERM central domain|PF00769:Ezrin/radixin/moesin family|PF09379:FERM N-terminal domain
100766172	Dnajc3	NW_003613586.1	protein_coding	DnaJ heat shock protein family (Hsp40) member C3%2C transcript variant X1 && sp|Q91YW3|DNJC3_MOUSE DnaJ homolog subfamily C member 3 OS=Mus musculus OX=10090 GN=Dnajc3 PE=1 SV=1 && PF00226:DnaJ domain|PF00515:Tetratricopeptide repeat
100767529	LOC100767529	NW_003613648.1	protein_coding	60S acidic ribosomal protein P1-like && sp|Q56K14|RLA1_BOVIN 60S acidic ribosomal protein P1 OS=Bos taurus OX=9913 GN=RPLP1 PE=3 SV=1 && PF00428:60s Acidic ribosomal protein
100757682	Rplp1	NW_003613709.1	protein_coding	ribosomal protein lateral stalk subunit P1 && sp|Q56K14|RLA1_BOVIN 60S acidic ribosomal protein P1 OS=Bos taurus OX=9913 GN=RPLP1 PE=3 SV=1 && -
100752084	Stt3b	NW_003613617.1	protein_coding	STT3 oligosaccharyltransferase complex catalytic subunit B && sp|Q3TDQ1|STT3B_MOUSE Dolichyl-diphosphooligosaccharide--protein glycosyltransferase subunit STT3B OS=Mus musculus OX=10090 GN=Stt3b PE=1 SV=2 && PF02516:Oligosaccharyl transferase STT3 subunit
100763972	LOC100763972	NW_003614101.1	protein_coding	60S ribosomal protein L7a-like%2C transcript variant X1 && sp|Q2TBQ5|RL7A_BOVIN 60S ribosomal protein L7a OS=Bos taurus OX=9913 GN=RPL7A PE=2 SV=3 && -
100764940	Epb41l4b	NW_003613807.1	protein_coding	erythrocyte membrane protein band 4.1 like 4B%2C transcript variant X1 && sp|Q9H329|E41LB_HUMAN Band 4.1-like protein 4B OS=Homo sapiens OX=9606 GN=EPB41L4B PE=2 SV=2 && PF08736:FERM adjacent (FA)|PF00373:FERM central domain|PF09380:FERM C-terminal PH-like domain|PF09379:FERM N-terminal domain
100756352	Vasp	NW_003614150.1	protein_coding	vasodilator stimulated phosphoprotein%2C transcript variant X1 && sp|P70460|VASP_MOUSE Vasodilator-stimulated phosphoprotein OS=Mus musculus OX=10090 GN=Vasp PE=1 SV=4 && PF00568:WH1 domain|PF08776:VASP tetramerisation domain
100752162	Ganab	NW_003614577.1	protein_coding	glucosidase II alpha subunit%2C transcript variant X1 && sp|Q8BHN3|GANAB_MOUSE Neutral alpha-glucosidase AB OS=Mus musculus OX=10090 GN=Ganab PE=1 SV=1 && -
100756201	Rplp0	NW_003613605.1	protein_coding	ribosomal protein lateral stalk subunit P0%2C transcript variant X1 && sp|Q29214|RLA0_PIG 60S acidic ribosomal protein P0 OS=Sus scrofa OX=9823 GN=RPLP0 PE=1 SV=2 && PF17777:Insertion domain in 60S ribosomal protein L10P|PF00428:60s Acidic ribosomal protein|PF00466:Ribosomal protein L10
100768740	LOC100768740	NW_003614584.1	protein_coding	60S ribosomal protein L10 && sp|P27635|RL10_HUMAN 60S ribosomal protein L10 OS=Homo sapiens OX=9606 GN=RPL10 PE=1 SV=4 && PF00252:Ribosomal protein L16p/L10e
100689345	Canx	NW_003614145.1	protein_coding	calnexin%2C transcript variant X1 && sp|P35565|CALX_RAT Calnexin OS=Rattus norvegicus OX=10116 GN=Canx PE=1 SV=1 && PF00262:Calreticulin family
100753860	Rps12	NW_003614986.1	protein_coding	ribosomal protein S12%2C transcript variant X1 && sp|Q76I81|RS12_BOVIN 40S ribosomal protein S12 OS=Bos taurus OX=9913 GN=RPS12 PE=2 SV=1 && PF01248:Ribosomal protein L7Ae/L30e/S12e/Gadd45 family
100751353	Sel1l	NW_003613824.1	protein_coding	SEL1L adaptor subunit of ERAD E3 ubiquitin ligase%2C transcript variant X1 && sp|Q9ESM7|SE1L1_MESAU Protein sel-1 homolog 1 OS=Mesocricetus auratus OX=10036 GN=Sel1l PE=2 SV=1 && PF08238:Sel1 repeat|PF00040:Fibronectin type II domain
100768634	Ube2d4	NW_003614085.1	protein_coding	ubiquitin conjugating enzyme E2 D4 (putative)%2C transcript variant X1 && sp|Q9Y2X8|UB2D4_HUMAN Ubiquitin-conjugating enzyme E2 D4 OS=Homo sapiens OX=9606 GN=UBE2D4 PE=1 SV=1 && PF00179:Ubiquitin-conjugating enzyme
100763698	Rpl7	NW_003614432.1	protein_coding	ribosomal protein L7 && sp|P18124|RL7_HUMAN 60S ribosomal protein L7 OS=Homo sapiens OX=9606 GN=RPL7 PE=1 SV=1 && PF08079:Ribosomal L30 N-terminal domain|PF00327:Ribosomal protein L30p/L7e
100689408	Rps4x	NW_003614593.1	protein_coding	ribosomal protein S4 X-linked && sp|P47961|RS4_CRIGR 40S ribosomal protein S4 OS=Cricetulus griseus OX=10029 GN=RPS4 PE=2 SV=2 && PF01479:S4 domain|PF00900:Ribosomal family S4e|PF08071:RS4NT (NUC023) domain|PF16121:40S ribosomal protein S4 C-terminus
100689433	P4hb	NW_003613637.1	protein_coding	prolyl 4-hydroxylase subunit beta && sp|Q8R4U2|PDIA1_CRIGR Protein disulfide-isomerase OS=Cricetulus griseus OX=10029 GN=P4HB PE=2 SV=1 && PF13848:Thioredoxin-like domain|PF00085:Thioredoxin
100754241	Amotl1	NW_003614246.1	protein_coding	angiomotin like 1%2C transcript variant X1 && sp|Q9D4H4|AMOL1_MOUSE Angiomotin-like protein 1 OS=Mus musculus OX=10090 GN=Amotl1 PE=1 SV=2 && -
100759777	C1s	NW_003613610.1	protein_coding	complement C1s%2C transcript variant X1 && sp|P15156|CASP_MESAU Calcium-dependent serine proteinase OS=Mesocricetus auratus OX=10036 PE=1 SV=1 && PF00431:CUB domain|PF00084:Sushi repeat (SCR repeat)|PF14670:Coagulation Factor Xa inhibitory site|PF00089:Trypsin
100757871	Rbbp4	NW_003613801.1	protein_coding	RB binding protein 4%2C chromatin remodeling factor%2C transcript variant X1 && sp|Q3MHL3|RBBP4_BOVIN Histone-binding protein RBBP4 OS=Bos taurus OX=9913 GN=RBBP4 PE=1 SV=3 && PF00400:WD domain, G-beta repeat|PF12265:Histone-binding protein RBBP4 or subunit C of CAF1 complex
100773545	LOC100773545	NW_003615257.1	protein_coding	myosin regulatory light polypeptide 9%2C transcript variant X1 && sp|P13832|MRLCA_RAT Myosin regulatory light chain RLC-A OS=Rattus norvegicus OX=10116 GN=Rlc-a PE=2 SV=2 && PF13405:EF-hand domain
100762749	Calm3	NW_003614899.1	protein_coding	calmodulin 3%2C transcript variant X1 && sp|P0DP23|CALM1_HUMAN Calmodulin-1 OS=Homo sapiens OX=9606 GN=CALM1 PE=1 SV=1 && PF13499:EF-hand domain pair
100689065	Gna11	NW_003614244.1	protein_coding	G protein subunit alpha 11 && sp|P21278|GNA11_MOUSE Guanine nucleotide-binding protein subunit alpha-11 OS=Mus musculus OX=10090 GN=Gna11 PE=1 SV=1 && PF00503:G-protein alpha subunit
100761038	Gng11	NW_003613638.1	protein_coding	G protein subunit gamma 11 && sp|P61952|GBG11_HUMAN Guanine nucleotide-binding protein G(I)/G(S)/G(O) subunit gamma-11 OS=Homo sapiens OX=9606 GN=GNG11 PE=1 SV=1 && -
100689398	Impdh2	NW_003615379.1	protein_coding	inosine monophosphate dehydrogenase 2%2C transcript variant X1 && sp|P12269|IMDH2_CRIGR Inosine-5'-monophosphate dehydrogenase 2 OS=Cricetulus griseus OX=10029 GN=IMPDH2 PE=1 SV=1 && PF00478:IMP dehydrogenase / GMP reductase domain|PF00571:CBS domain
100770083	Hnf4a	NW_003614609.1	protein_coding	hepatocyte nuclear factor 4 alpha%2C transcript variant X1 && sp|P22449|HNF4A_RAT Hepatocyte nuclear factor 4-alpha OS=Rattus norvegicus OX=10116 GN=Hnf4a PE=1 SV=3 && PF00105:Zinc finger, C4 type (two domains)|PF00104:Ligand-binding domain of nuclear hormone receptor
100755846	Edem3	NW_003613816.1	protein_coding	ER degradation enhancing alpha-mannosidase like protein 3%2C transcript variant X1 && sp|Q2HXL6|EDEM3_MOUSE ER degradation-enhancing alpha-mannosidase-like protein 3 OS=Mus musculus OX=10090 GN=Edem3 PE=1 SV=2 && PF01532:Glycosyl hydrolase family 47
100761590	LOC100761590	NW_003614648.1	protein_coding	small conductance calcium-activated potassium channel protein 2%2C transcript variant X1 && sp|P70604|KCNN2_RAT Small conductance calcium-activated potassium channel protein 2 OS=Rattus norvegicus OX=10116 GN=Kcnn2 PE=1 SV=1 && PF03530:Calcium-activated SK potassium channel|PF02888:Calmodulin binding domain|PF07885:Ion channel
100763555	C8g	NW_003616323.1	protein_coding	complement C8 gamma chain%2C transcript variant X1 && sp|Q8VCG4|CO8G_MOUSE Complement component C8 gamma chain OS=Mus musculus OX=10090 GN=C8g PE=1 SV=1 && PF00061:Lipocalin / cytosolic fatty-acid binding protein family
103161880	Cbx6	NW_003614714.1	protein_coding	chromobox 6%2C transcript variant X1 && sp|Q9DBY5|CBX6_MOUSE Chromobox protein homolog 6 OS=Mus musculus OX=10090 GN=Cbx6 PE=1 SV=2 && PF17218:CBX family C-terminal motif
100757525	Dctn2	NW_003614393.1	protein_coding	dynactin subunit 2%2C transcript variant X1 && sp|Q6AYH5|DCTN2_RAT Dynactin subunit 2 OS=Rattus norvegicus OX=10116 GN=Dctn2 PE=1 SV=1 && PF04912:Dynamitin
100768333	Dcaf1	NW_003613788.1	protein_coding	DDB1 and CUL4 associated factor 1%2C transcript variant X4 && sp|Q80TR8|DCAF1_MOUSE DDB1- and CUL4-associated factor 1 OS=Mus musculus OX=10090 GN=Dcaf1 PE=1 SV=4 && -
100765665	Aprt	NW_003613583.1	protein_coding	adenine phosphoribosyltransferase && sp|P47952|APT_CRIGR Adenine phosphoribosyltransferase OS=Cricetulus griseus OX=10029 GN=APRT PE=3 SV=2 && PF00156:Phosphoribosyl transferase domain
100762053	Sphk1	NW_003614300.1	protein_coding	sphingosine kinase 1%2C transcript variant X1 && sp|Q8CI15|SPHK1_MOUSE Sphingosine kinase 1 OS=Mus musculus OX=10090 GN=Sphk1 PE=1 SV=1 && PF00781:Diacylglycerol kinase catalytic domain
100772727	Tgfbr1	NW_003613773.1	protein_coding	transforming growth factor beta receptor 1%2C transcript variant X1 && sp|Q64729|TGFR1_MOUSE TGF-beta receptor type-1 OS=Mus musculus OX=10090 GN=Tgfbr1 PE=1 SV=1 && PF08515:Transforming growth factor beta type I GS-motif|PF01064:Activin types I and II receptor domain|PF00069:Protein kinase domain
100771629	Scarb2	NW_003615570.1	protein_coding	scavenger receptor class B member 2%2C transcript variant X1 && sp|O35114|SCRB2_MOUSE Lysosome membrane protein 2 OS=Mus musculus OX=10090 GN=Scarb2 PE=1 SV=3 && PF01130:CD36 family
100770551	Ap3s1	NW_003614141.1	protein_coding	adaptor related protein complex 3 subunit sigma 1%2C transcript variant X1 && sp|Q2YDH6|AP3S1_BOVIN AP-3 complex subunit sigma-1 OS=Bos taurus OX=9913 GN=AP3S1 PE=2 SV=1 && PF01217:Clathrin adaptor complex small chain
100772354	LOC100772354	NW_003614086.1	protein_coding	glyceraldehyde-3-phosphate dehydrogenase-like%2C transcript variant X1 && sp|P17244|G3P_CRIGR Glyceraldehyde-3-phosphate dehydrogenase OS=Cricetulus griseus OX=10029 GN=GAPDH PE=2 SV=2 && PF00044:Glyceraldehyde 3-phosphate dehydrogenase, NAD binding domain|PF02800:Glyceraldehyde 3-phosphate dehydrogenase, C-terminal domain
100754223	Ndufs1	NW_003613877.1	protein_coding	NADH_ubiquinone oxidoreductase core subunit S1 && sp|Q4R6K9|NDUS1_MACFA NADH-ubiquinone oxidoreductase 75 kDa subunit, mitochondrial OS=Macaca fascicularis OX=9541 GN=NDUFS1 PE=2 SV=1 && PF09326:NADH-ubiquinone oxidoreductase subunit G, C-terminal|PF10588:NADH-ubiquinone oxidoreductase-G iron-sulfur binding region|PF13510:2Fe-2S iron-sulfur cluster binding domain|PF00384:Molybdopterin oxidoreduct…
100689442	Gnb1	NW_003614679.1	protein_coding	G protein subunit beta 1%2C transcript variant X2 && sp|P62871|GBB1_BOVIN Guanine nucleotide-binding protein G(I)/G(S)/G(T) subunit beta-1 OS=Bos taurus OX=9913 GN=GNB1 PE=1 SV=3 && PF00400:WD domain, G-beta repeat
100752071	LOC100752071	NW_003615407.1	protein_coding	40S ribosomal protein S29 && sp|P62276|RS29_BOVIN 40S ribosomal protein S29 OS=Bos taurus OX=9913 GN=RPS29 PE=3 SV=2 && -
100754867	Prdx6	NW_003613658.1	protein_coding	peroxiredoxin 6 && sp|O77834|PRDX6_BOVIN Peroxiredoxin-6 OS=Bos taurus OX=9913 GN=PRDX6 PE=1 SV=3 && PF10417:C-terminal domain of 1-Cys peroxiredoxin|PF00578:AhpC/TSA family
100767624	Vtn	NW_003613601.1	protein_coding	vitronectin && sp|P29788|VTNC_MOUSE Vitronectin OS=Mus musculus OX=10090 GN=Vtn PE=1 SV=2 && PF00045:Hemopexin|PF01033:Somatomedin B domain
100754413	Rab5c	NW_003614078.1	protein_coding	RAB5C%2C member RAS oncogene family && sp|P51148|RAB5C_HUMAN Ras-related protein Rab-5C OS=Homo sapiens OX=9606 GN=RAB5C PE=1 SV=2 && PF00071:Ras family
100756447	Clu	NW_003614124.1	protein_coding	clusterin%2C transcript variant X1 && sp|P05371|CLUS_RAT Clusterin OS=Rattus norvegicus OX=10116 GN=Clu PE=1 SV=2 && PF01093:Clusterin
100751665	Spg21	NW_003614337.1	protein_coding	SPG21 abhydrolase domain containing%2C maspardin && sp|Q9CQC8|SPG21_MOUSE Maspardin OS=Mus musculus OX=10090 GN=Spg21 PE=1 SV=1 && PF00561:alpha/beta hydrolase fold
100756452	Serping1	NW_003614216.1	protein_coding	serpin family G member 1%2C transcript variant X1 && sp|P97290|IC1_MOUSE Plasma protease C1 inhibitor OS=Mus musculus OX=10090 GN=Serping1 PE=1 SV=3 && PF00079:Serpin (serine protease inhibitor)
100772366	Atp5mc2	NW_003614339.1	protein_coding	ATP synthase membrane subunit c locus 2 && sp|Q06646|AT5G2_RAT ATP synthase F(0) complex subunit C2, mitochondrial OS=Rattus norvegicus OX=10116 GN=Atp5mc2 PE=1 SV=1 && PF00137:ATP synthase subunit C
100773351	LOC100773351	NW_003614752.1	protein_coding	cytochrome P450 3A31%2C transcript variant X2 && sp|O70537|CP3AV_MESAU Cytochrome P450 3A31 OS=Mesocricetus auratus OX=10036 GN=CYP3A31 PE=2 SV=1 && PF00067:Cytochrome P450
100682537	Abcb1b	NW_003614224.1	protein_coding	ATP-binding cassette%2C sub-family B (MDR/TAP)%2C member 1B%2C transcript variant X1 && sp|P21449|MDR2_CRIGR Multidrug resistance protein 2 OS=Cricetulus griseus OX=10029 GN=PGY2 PE=2 SV=2 && PF00664:ABC transporter transmembrane region|PF00005:ABC transporter
100756995	Ctsb	NW_003613673.1	protein_coding	cathepsin B && sp|P00787|CATB_RAT Cathepsin B OS=Rattus norvegicus OX=10116 GN=Ctsb PE=1 SV=2 && PF00112:Papain family cysteine protease|PF08127:Peptidase family C1 propeptide
100751820	Atp2a2	NW_003613692.1	protein_coding	ATPase sarcoplasmic/endoplasmic reticulum Ca2+ transporting 2%2C transcript variant X1 && sp|P16615|AT2A2_HUMAN Sarcoplasmic/endoplasmic reticulum calcium ATPase 2 OS=Homo sapiens OX=9606 GN=ATP2A2 PE=1 SV=1 && -
100753905	Arhgdib	NW_003613723.1	protein_coding	Rho GDP dissociation inhibitor beta && sp|Q61599|GDIR2_MOUSE Rho GDP-dissociation inhibitor 2 OS=Mus musculus OX=10090 GN=Arhgdib PE=1 SV=3 && PF02115:RHO protein GDP dissociation inhibitor
100689092	Bst2	NW_003613716.1	protein_coding	bone marrow stromal cell antigen 2 && sp|Q6WRU0|BST2_CRIGR Bone marrow stromal antigen 2 OS=Cricetulus griseus OX=10029 GN=Bst2 PE=1 SV=1 && PF16716:Bone marrow stromal antigen 2
100769920	Dhcr24	NW_003613599.1	protein_coding	24-dehydrocholesterol reductase && sp|Q5BQE6|DHC24_RAT Delta(24)-sterol reductase OS=Rattus norvegicus OX=10116 GN=Dhcr24 PE=2 SV=2 && PF01565:FAD binding domain
100759374	Nt5e	NW_003613597.1	protein_coding	5'-nucleotidase ecto%2C transcript variant X1 && sp|Q61503|5NTD_MOUSE 5'-nucleotidase OS=Mus musculus OX=10090 GN=Nt5e PE=1 SV=2 && PF00149:Calcineurin-like phosphoesterase|PF02872:5'-nucleotidase, C-terminal domain
100760006	Sdc4	NW_003614077.1	protein_coding	syndecan 4 && sp|P34901|SDC4_RAT Syndecan-4 OS=Rattus norvegicus OX=10116 GN=Sdc4 PE=1 SV=1 && PF01034:Syndecan domain
100689102	Fth1	NW_003615769.1	protein_coding	ferritin heavy chain 1 && sp|P29389|FRIH_CRIGR Ferritin heavy chain OS=Cricetulus griseus OX=10029 GN=FTH1 PE=2 SV=2 && PF00210:Ferritin-like domain
100762364	Apoh	NW_003614662.1	protein_coding	apolipoprotein H && sp|Q95LB0|APOH_PANTR Beta-2-glycoprotein 1 OS=Pan troglodytes OX=9598 GN=APOH PE=2 SV=1 && PF09014:Beta-2-glycoprotein-1 fifth domain|PF00084:Sushi repeat (SCR repeat)
100761441	Sgpl1	NW_003613759.1	protein_coding	sphingosine-1-phosphate lyase 1%2C transcript variant X1 && sp|Q8CHN6|SGPL1_RAT Sphingosine-1-phosphate lyase 1 OS=Rattus norvegicus OX=10116 GN=Sgpl1 PE=2 SV=1 && PF00282:Pyridoxal-dependent decarboxylase conserved domain
100754462	LOC100754462	NW_003616019.1	protein_coding	cytochrome P450 2C28 && sp|P33265|CP2CS_MESAU Cytochrome P450 2C28 OS=Mesocricetus auratus OX=10036 GN=CYP2C28 PE=2 SV=1 && PF00067:Cytochrome P450
100770489	LOC100770489	NW_003613613.1	protein_coding	tumor necrosis factor receptor superfamily member 10B && sp|Q9QZM4|TR10B_MOUSE Tumor necrosis factor receptor superfamily member 10B OS=Mus musculus OX=10090 GN=Tnfrsf10b PE=1 SV=3 && PF00020:TNFR/NGFR cysteine-rich region
100757624	Ager	NW_003614548.1	protein_coding	advanced glycosylation end-product specific receptor%2C transcript variant X2 && sp|Q63495|RAGE_RAT Advanced glycosylation end product-specific receptor OS=Rattus norvegicus OX=10116 GN=Ager PE=1 SV=1 && PF13895:Immunoglobulin domain|PF08205:CD80-like C2-set immunoglobulin domain
100774173	Kif5b	NW_003613708.1	protein_coding	kinesin family member 5B%2C transcript variant X1 && sp|Q2PQA9|KINH_RAT Kinesin-1 heavy chain OS=Rattus norvegicus OX=10116 GN=Kif5b PE=1 SV=1 && PF00225:Kinesin motor domain
100768067	Ndufs2	NW_003614301.1	protein_coding	NADH_ubiquinone oxidoreductase core subunit S2 && sp|Q91WD5|NDUS2_MOUSE NADH dehydrogenase [ubiquinone] iron-sulfur protein 2, mitochondrial OS=Mus musculus OX=10090 GN=Ndufs2 PE=1 SV=1 && PF00346:Respiratory-chain NADH dehydrogenase, 49 Kd subunit
100753445	Rplp2	NW_003614763.1	protein_coding	ribosomal protein lateral stalk subunit P2%2C transcript variant X1 && sp|P99027|RLA2_MOUSE 60S acidic ribosomal protein P2 OS=Mus musculus OX=10090 GN=Rplp2 PE=1 SV=3 && PF00428:60s Acidic ribosomal protein
100689332	Prdx1	NW_003613647.1	protein_coding	peroxiredoxin 1%2C transcript variant X1 && sp|Q9JKY1|PRDX1_CRIGR Peroxiredoxin-1 OS=Cricetulus griseus OX=10029 GN=PRDX1 PE=1 SV=1 && PF10417:C-terminal domain of 1-Cys peroxiredoxin|PF00578:AhpC/TSA family
100773989	Arfgef2	NW_003613798.1	protein_coding	ADP ribosylation factor guanine nucleotide exchange factor 2%2C transcript variant X1 && sp|A2A5R2|BIG2_MOUSE Brefeldin A-inhibited guanine nucleotide-exchange protein 2 OS=Mus musculus OX=10090 GN=Arfgef2 PE=1 SV=1 && -
100689021	Cbr3	NW_003614462.1	protein_coding	carbonyl reductase 3 && sp|Q8K354|CBR3_MOUSE Carbonyl reductase [NADPH] 3 OS=Mus musculus OX=10090 GN=Cbr3 PE=1 SV=1 && PF00106:short chain dehydrogenase|PF13561:Enoyl-(Acyl carrier protein) reductase
100759894	Mrps15	NW_003613817.1	protein_coding	mitochondrial ribosomal protein S15%2C transcript variant X1 && sp|Q9DC71|RT15_MOUSE 28S ribosomal protein S15, mitochondrial OS=Mus musculus OX=10090 GN=Mrps15 PE=1 SV=2 && PF00312:Ribosomal protein S15
100689361	Ndufb11	NW_003613713.1	protein_coding	NADH_ubiquinone oxidoreductase subunit B11 && sp|Q6DQX6|NDUBB_CRIGR NADH dehydrogenase [ubiquinone] 1 beta subcomplex subunit 11, mitochondrial OS=Cricetulus griseus OX=10029 GN=NDUFB11 PE=2 SV=1 && PF10183:ESSS subunit of NADH:ubiquinone oxidoreductase (complex I)
