# Supplementary material for: Metabolism and immune responses of striped hamsters to ectoparasite challenges: insights from transcriptomic analysis
Source: Front Immunol. 2024 Dec 12;15:1516382. doi: 10.3389/fimmu.2024.1516382 (PMC11669363; doi:10.3389/fimmu.2024.1516382)
Supplement: Supplementary file 1 [file DataSheet1.zip › Supplementary materials/Table S5.xlsx]

## Sheet: Sheet1
Group	ID	Description	setSize	enrichmentScore	NES	pvalue	p.adjust	qvalue
3 days of low-intensity group vs. control group	cge05012	Parkinson disease - Cricetulus griseus (Chinese hamster)	242	0.528517	2.40282	1e-10	4.225e-09	3.15789e-09
3 days of low-intensity group vs. control group	cge05415	Diabetic cardiomyopathy - Cricetulus griseus (Chinese hamster)	198	0.534024	2.36664	1e-10	4.225e-09	3.15789e-09
3 days of low-intensity group vs. control group	cge00190	Oxidative phosphorylation - Cricetulus griseus (Chinese hamster)	124	0.54071	2.25419	1e-10	4.225e-09	3.15789e-09
3 days of low-intensity group vs. control group	cge05020	Prion disease - Cricetulus griseus (Chinese hamster)	245	0.477934	2.17569	1e-10	4.225e-09	3.15789e-09
3 days of low-intensity group vs. control group	cge05208	Chemical carcinogenesis - reactive oxygen species - Cricetulus griseus (Chinese hamster)	221	0.481592	2.16715	1e-10	4.225e-09	3.15789e-09
3 days of low-intensity group vs. control group	cge05016	Huntington disease - Cricetulus griseus (Chinese hamster)	268	0.454507	2.09875	1e-10	4.225e-09	3.15789e-09
3 days of low-intensity group vs. control group	cge05014	Amyotrophic lateral sclerosis - Cricetulus griseus (Chinese hamster)	320	0.443277	2.07657	1e-10	4.225e-09	3.15789e-09
3 days of low-intensity group vs. control group	cge05010	Alzheimer disease - Cricetulus griseus (Chinese hamster)	339	0.413382	1.94645	1e-10	4.225e-09	3.15789e-09
3 days of low-intensity group vs. control group	cge05022	Pathways of neurodegeneration - multiple diseases - Cricetulus griseus (Chinese hamster)	398	0.379847	1.80914	5.22175e-10	1.96106e-08	1.46575e-08
3 days of low-intensity group vs. control group	cge04714	Thermogenesis - Cricetulus griseus (Chinese hamster)	212	0.444185	1.9734	4.5227e-09	1.52867e-07	1.14258e-07
3 days of low-intensity group vs. control group	cge04141	Protein processing in endoplasmic reticulum - Cricetulus griseus (Chinese hamster)	160	0.456423	1.96833	8.56617e-08	2.63215e-06	1.96735e-06
3 days of low-intensity group vs. control group	cge05204	Chemical carcinogenesis - DNA adducts - Cricetulus griseus (Chinese hamster)	76	0.561119	2.14174	2.49612e-07	7.03075e-06	5.255e-06
3 days of low-intensity group vs. control group	cge01212	Fatty acid metabolism - Cricetulus griseus (Chinese hamster)	54	0.622621	2.25841	3.34357e-07	8.13671e-06	6.08163e-06
3 days of low-intensity group vs. control group	cge00830	Retinol metabolism - Cricetulus griseus (Chinese hamster)	80	0.545702	2.10279	3.37024e-07	8.13671e-06	6.08163e-06
3 days of low-intensity group vs. control group	cge00140	Steroid hormone biosynthesis - Cricetulus griseus (Chinese hamster)	64	0.571439	2.09928	1.0547e-06	2.3766e-05	1.77634e-05
3 days of low-intensity group vs. control group	cge00071	Fatty acid degradation - Cricetulus griseus (Chinese hamster)	47	0.622483	2.20265	1.47471e-06	3.11533e-05	2.32849e-05
3 days of low-intensity group vs. control group	cge01200	Carbon metabolism - Cricetulus griseus (Chinese hamster)	112	0.479295	1.95552	1.94625e-06	3.86961e-05	2.89227e-05
3 days of low-intensity group vs. control group	cge04979	Cholesterol metabolism - Cricetulus griseus (Chinese hamster)	52	0.605242	2.17786	2.46786e-06	4.6341e-05	3.46367e-05
3 days of low-intensity group vs. control group	cge00980	Metabolism of xenobiotics by cytochrome P450 - Cricetulus griseus (Chinese hamster)	73	0.526637	1.98996	2.60963e-06	4.6424e-05	3.46987e-05
3 days of low-intensity group vs. control group	cge00983	Drug metabolism - other enzymes - Cricetulus griseus (Chinese hamster)	86	0.50528	1.98807	3.18642e-06	5.38505e-05	4.02495e-05
3 days of low-intensity group vs. control group	cge04723	Retrograde endocannabinoid signaling - Cricetulus griseus (Chinese hamster)	106	0.484145	1.95563	3.62361e-06	5.83229e-05	4.35924e-05
3 days of low-intensity group vs. control group	cge04932	Non-alcoholic fatty liver disease - Cricetulus griseus (Chinese hamster)	143	0.429282	1.83259	6.72928e-06	0.000103386	7.7274e-05
3 days of low-intensity group vs. control group	cge05171	Coronavirus disease - COVID-19 - Cricetulus griseus (Chinese hamster)	258	0.35379	1.61885	9.33972e-06	0.000137253	0.000102587
3 days of low-intensity group vs. control group	cge00510	N-Glycan biosynthesis - Cricetulus griseus (Chinese hamster)	46	0.60431	2.13444	1.12011e-05	0.000157748	0.000117906
3 days of low-intensity group vs. control group	cge04977	Vitamin digestion and absorption - Cricetulus griseus (Chinese hamster)	22	0.723211	2.12829	3.02146e-05	0.000408501	0.000305326
3 days of low-intensity group vs. control group	cge00380	Tryptophan metabolism - Cricetulus griseus (Chinese hamster)	43	0.58107	2.01951	6.6222e-05	0.000799394	0.000597491
3 days of low-intensity group vs. control group	cge05134	Legionellosis - Cricetulus griseus (Chinese hamster)	50	0.554704	1.99099	6.51561e-05	0.000799394	0.000597491
3 days of low-intensity group vs. control group	cge03320	PPAR signaling pathway - Cricetulus griseus (Chinese hamster)	68	0.499066	1.86787	6.38825e-05	0.000799394	0.000597491
3 days of low-intensity group vs. control group	cge04976	Bile secretion - Cricetulus griseus (Chinese hamster)	76	0.486237	1.85592	7.43807e-05	0.00086692	0.000647962
3 days of low-intensity group vs. control group	cge04260	Cardiac muscle contraction - Cricetulus griseus (Chinese hamster)	58	0.528617	1.93469	8.51039e-05	0.000958838	0.000716665
3 days of low-intensity group vs. control group	cge03010	Ribosome - Cricetulus griseus (Chinese hamster)	186	0.367599	1.6195	0.000161412	0.00175991	0.00131541
3 days of low-intensity group vs. control group	cge01040	Biosynthesis of unsaturated fatty acids - Cricetulus griseus (Chinese hamster)	27	0.63919	1.98618	0.00020128	0.00212602	0.00158905
3 days of low-intensity group vs. control group	cge00053	Ascorbate and aldarate metabolism - Cricetulus griseus (Chinese hamster)	27	0.638103	1.98281	0.000208875	0.00213939	0.00159904
3 days of low-intensity group vs. control group	cge04142	Lysosome - Cricetulus griseus (Chinese hamster)	121	0.417541	1.72856	0.000241474	0.00240053	0.00179423
3 days of low-intensity group vs. control group	cge00062	Fatty acid elongation - Cricetulus griseus (Chinese hamster)	25	0.6585	1.99685	0.000333307	0.0032188	0.00240583
3 days of low-intensity group vs. control group	cge00410	beta-Alanine metabolism - Cricetulus griseus (Chinese hamster)	28	0.61528	1.9207	0.000353326	0.00331734	0.00247948
3 days of low-intensity group vs. control group	cge00860	Porphyrin metabolism - Cricetulus griseus (Chinese hamster)	39	0.546388	1.8508	0.000406211	0.00371079	0.00277356
3 days of low-intensity group vs. control group	cge00280	Valine, leucine and isoleucine degradation - Cricetulus griseus (Chinese hamster)	51	0.514576	1.84123	0.000417927	0.00371735	0.00277846
3 days of low-intensity group vs. control group	cge04146	Peroxisome - Cricetulus griseus (Chinese hamster)	81	0.439778	1.6947	0.000459311	0.0039807	0.0029753
3 days of low-intensity group vs. control group	cge00982	Drug metabolism - cytochrome P450 - Cricetulus griseus (Chinese hamster)	62	0.474807	1.73403	0.000487596	0.00412018	0.00307955
3 days of low-intensity group vs. control group	cge00770	Pantothenate and CoA biosynthesis - Cricetulus griseus (Chinese hamster)	19	0.697366	2.00004	0.000524479	0.00432375	0.00323171
3 days of low-intensity group vs. control group	cge00010	Glycolysis / Gluconeogenesis - Cricetulus griseus (Chinese hamster)	66	0.455224	1.68496	0.000683652	0.00550177	0.00411219
3 days of low-intensity group vs. control group	cge04216	Ferroptosis - Cricetulus griseus (Chinese hamster)	37	0.552613	1.84985	0.000894713	0.00703286	0.00525657
3 days of low-intensity group vs. control group	cge00561	Glycerolipid metabolism - Cricetulus griseus (Chinese hamster)	52	0.498918	1.79527	0.000922237	0.00708446	0.00529514
3 days of low-intensity group vs. control group	cge00513	Various types of N-glycan biosynthesis - Cricetulus griseus (Chinese hamster)	37	0.549631	1.83987	0.00102918	0.00773026	0.00577784
3 days of low-intensity group vs. control group	cge04022	cGMP-PKG signaling pathway - Cricetulus griseus (Chinese hamster)	126	0.358548	1.5029	0.00183086	0.0134528	0.0100551
3 days of low-intensity group vs. control group	cge04140	Autophagy - animal - Cricetulus griseus (Chinese hamster)	161	0.340382	1.46768	0.00237307	0.0170659	0.0127556
3 days of low-intensity group vs. control group	cge04726	Serotonergic synapse - Cricetulus griseus (Chinese hamster)	94	0.394082	1.57031	0.00288396	0.0203079	0.0151787
3 days of low-intensity group vs. control group	cge02010	ABC transporters - Cricetulus griseus (Chinese hamster)	41	0.5005	1.71926	0.00341472	0.0235546	0.0176054
3 days of low-intensity group vs. control group	cge01240	Biosynthesis of cofactors - Cricetulus griseus (Chinese hamster)	144	0.345777	1.47885	0.0036798	0.0248754	0.0185927
3 days of low-intensity group vs. control group	cge00260	Glycine, serine and threonine metabolism - Cricetulus griseus (Chinese hamster)	39	0.488898	1.65606	0.00397895	0.0263703	0.01971
3 days of low-intensity group vs. control group	cge01230	Biosynthesis of amino acids - Cricetulus griseus (Chinese hamster)	73	0.401626	1.5176	0.00415078	0.0269801	0.0201657
3 days of low-intensity group vs. control group	cge03050	Proteasome - Cricetulus griseus (Chinese hamster)	43	0.481031	1.67182	0.00454126	0.0279081	0.0208594
3 days of low-intensity group vs. control group	cge00040	Pentose and glucuronate interconversions - Cricetulus griseus (Chinese hamster)	31	0.519686	1.66839	0.00438362	0.0279081	0.0208594
3 days of low-intensity group vs. control group	cge05100	Bacterial invasion of epithelial cells - Cricetulus griseus (Chinese hamster)	71	0.418129	1.57304	0.00451117	0.0279081	0.0208594
3 days of low-intensity group vs. control group	cge04810	Regulation of actin cytoskeleton - Cricetulus griseus (Chinese hamster)	183	0.321219	1.41716	0.00498567	0.0300921	0.0224918
3 days of low-intensity group vs. control group	cge04148	Efferocytosis - Cricetulus griseus (Chinese hamster)	139	0.345378	1.46212	0.00542123	0.0321469	0.0240276
3 days of low-intensity group vs. control group	cge04530	Tight junction - Cricetulus griseus (Chinese hamster)	139	0.343327	1.45344	0.00637958	0.0367215	0.0274468
3 days of low-intensity group vs. control group	cge04145	Phagosome - Cricetulus griseus (Chinese hamster)	133	0.340603	1.44192	0.00640997	0.0367215	0.0274468
3 days of low-intensity group vs. control group	cge05418	Fluid shear stress and atherosclerosis - Cricetulus griseus (Chinese hamster)	133	0.338206	1.43177	0.00706739	0.039813	0.0297574
3 days of low-intensity group vs. control group	cge00591	Linoleic acid metabolism - Cricetulus griseus (Chinese hamster)	38	0.492596	1.65922	0.0076024	0.0414453	0.0309775
3 days of low-intensity group vs. control group	cge05133	Pertussis - Cricetulus griseus (Chinese hamster)	61	0.424074	1.54895	0.0075884	0.0414453	0.0309775
3 days of low-intensity group vs. control group	cge00650	Butanoate metabolism - Cricetulus griseus (Chinese hamster)	22	0.585164	1.72204	0.00820756	0.0433462	0.0323983
3 days of low-intensity group vs. control group	cge00630	Glyoxylate and dicarboxylate metabolism - Cricetulus griseus (Chinese hamster)	33	0.484249	1.57821	0.00814276	0.0433462	0.0323983
3 days of low-intensity group vs. control group	cge00240	Pyrimidine metabolism - Cricetulus griseus (Chinese hamster)	51	0.432712	1.54831	0.00907811	0.0472062	0.0352834
3 days of low-intensity group vs. control group	cge04612	Antigen processing and presentation - Cricetulus griseus (Chinese hamster)	59	0.416008	1.51246	0.0101769	0.0521181	0.0389547
3 days of low-intensity group vs. control group	cge00020	Citrate cycle (TCA cycle) - Cricetulus griseus (Chinese hamster)	29	0.532054	1.67756	0.0105272	0.0525572	0.0392828
3 days of low-intensity group vs. control group	cge04936	Alcoholic liver disease - Cricetulus griseus (Chinese hamster)	113	0.347977	1.42056	0.0105736	0.0525572	0.0392828
3 days of low-intensity group vs. control group	cge04666	Fc gamma R-mediated phagocytosis - Cricetulus griseus (Chinese hamster)	87	0.367975	1.44361	0.0116307	0.0553688	0.0413843
3 days of low-intensity group vs. control group	cge04520	Adherens junction - Cricetulus griseus (Chinese hamster)	85	0.367344	1.43886	0.0116121	0.0553688	0.0413843
3 days of low-intensity group vs. control group	cge05207	Chemical carcinogenesis - receptor activation - Cricetulus griseus (Chinese hamster)	160	0.315448	1.36037	0.0116177	0.0553688	0.0413843
3 days of low-intensity group vs. control group	cge04750	Inflammatory mediator regulation of TRP channels - Cricetulus griseus (Chinese hamster)	96	0.359918	1.43389	0.0121296	0.0569419	0.0425601
3 days of low-intensity group vs. control group	cge03022	Basal transcription factors - Cricetulus griseus (Chinese hamster)	37	0.467437	1.56473	0.0134188	0.0612911	0.0458108
3 days of low-intensity group vs. control group	cge00620	Pyruvate metabolism - Cricetulus griseus (Chinese hamster)	48	0.434219	1.54206	0.0133949	0.0612911	0.0458108
3 days of low-intensity group vs. control group	cge05150	Staphylococcus aureus infection - Cricetulus griseus (Chinese hamster)	48	0.432667	1.53654	0.0141141	0.0636076	0.0475422
3 days of low-intensity group vs. control group	cge00100	Steroid biosynthesis - Cricetulus griseus (Chinese hamster)	19	0.579906	1.66317	0.0148401	0.0659993	0.0493299
3 days of low-intensity group vs. control group	cge01210	2-Oxocarboxylic acid metabolism - Cricetulus griseus (Chinese hamster)	29	0.516648	1.62898	0.0158322	0.069497	0.0519442
3 days of low-intensity group vs. control group	cge04261	Adrenergic signaling in cardiomyocytes - Cricetulus griseus (Chinese hamster)	108	0.343103	1.39275	0.0164068	0.0710961	0.0531394
3 days of low-intensity group vs. control group	cge04510	Focal adhesion - Cricetulus griseus (Chinese hamster)	170	0.313791	1.36835	0.0173685	0.0743106	0.055542
3 days of low-intensity group vs. control group	cge04978	Mineral absorption - Cricetulus griseus (Chinese hamster)	36	0.455763	1.50685	0.0186141	0.0780568	0.058342
3 days of low-intensity group vs. control group	cge04610	Complement and coagulation cascades - Cricetulus griseus (Chinese hamster)	73	0.37164	1.40429	0.0187059	0.0780568	0.058342
3 days of low-intensity group vs. control group	cge00061	Fatty acid biosynthesis - Cricetulus griseus (Chinese hamster)	14	0.609828	1.62631	0.0237144	0.0970714	0.0725542
3 days of low-intensity group vs. control group	cge03030	DNA replication - Cricetulus griseus (Chinese hamster)	34	-0.500053	-1.53441	0.0238371	0.0970714	0.0725542
3 days of low-intensity group vs. control group	cge04975	Fat digestion and absorption - Cricetulus griseus (Chinese hamster)	35	0.45349	1.48856	0.0251054	0.100038	0.0747711
3 days of low-intensity group vs. control group	cge04814	Motor proteins - Cricetulus griseus (Chinese hamster)	146	0.307139	1.32321	0.0251574	0.100038	0.0747711
3 days of low-intensity group vs. control group	cge04621	NOD-like receptor signaling pathway - Cricetulus griseus (Chinese hamster)	150	0.307068	1.32201	0.0278815	0.109581	0.0819041
3 days of low-intensity group vs. control group	cge00330	Arginine and proline metabolism - Cricetulus griseus (Chinese hamster)	46	0.406549	1.43594	0.0303161	0.116608	0.0871567
3 days of low-intensity group vs. control group	cge01232	Nucleotide metabolism - Cricetulus griseus (Chinese hamster)	74	0.362128	1.37393	0.0305044	0.116608	0.0871567
3 days of low-intensity group vs. control group	cge04066	HIF-1 signaling pathway - Cricetulus griseus (Chinese hamster)	101	0.32777	1.31904	0.0307046	0.116608	0.0871567
3 days of low-intensity group vs. control group	cge00310	Lysine degradation - Cricetulus griseus (Chinese hamster)	60	0.381526	1.39464	0.0317291	0.11916	0.0890641
3 days of low-intensity group vs. control group	cge00900	Terpenoid backbone biosynthesis - Cricetulus griseus (Chinese hamster)	22	0.525876	1.54756	0.0351248	0.130464	0.0975126
3 days of low-intensity group vs. control group	cge04910	Insulin signaling pathway - Cricetulus griseus (Chinese hamster)	125	0.307819	1.28961	0.036181	0.132926	0.0993529
3 days of low-intensity group vs. control group	cge00120	Primary bile acid biosynthesis - Cricetulus griseus (Chinese hamster)	17	0.567689	1.58779	0.0395989	0.143918	0.107569
3 days of low-intensity group vs. control group	cge04918	Thyroid hormone synthesis - Cricetulus griseus (Chinese hamster)	56	0.379634	1.37357	0.0405218	0.145706	0.108905
3 days of low-intensity group vs. control group	cge00520	Amino sugar and nucleotide sugar metabolism - Cricetulus griseus (Chinese hamster)	50	0.38771	1.3916	0.0446683	0.158925	0.118785
3 days of low-intensity group vs. control group	cge04144	Endocytosis - Cricetulus griseus (Chinese hamster)	224	0.265536	1.19591	0.0460526	0.162143	0.121191
3 days of low-intensity group vs. control group	cge04672	Intestinal immune network for IgA production - Cricetulus griseus (Chinese hamster)	28	0.457463	1.42805	0.0488626	0.170263	0.12726
3 days of low-intensity group vs. control group	cge04924	Renin secretion - Cricetulus griseus (Chinese hamster)	50	0.383386	1.37608	0.0497524	0.171595	0.128255
3 days of high-intensity group vs. low-intensity	cge03010	Ribosome - Cricetulus griseus (Chinese hamster)	192	0.61873	2.469	1e-10	1.695e-08	1.43158e-08
3 days of high-intensity group vs. low-intensity	cge05171	Coronavirus disease - COVID-19 - Cricetulus griseus (Chinese hamster)	262	0.519487	2.16366	1e-10	1.695e-08	1.43158e-08
3 days of high-intensity group vs. low-intensity	cge05204	Chemical carcinogenesis - DNA adducts - Cricetulus griseus (Chinese hamster)	77	0.614699	2.22232	4.04639e-08	4.57242e-06	3.86182e-06
3 days of high-intensity group vs. low-intensity	cge05208	Chemical carcinogenesis - reactive oxygen species - Cricetulus griseus (Chinese hamster)	223	0.441686	1.80098	2.30277e-07	1.9516e-05	1.6483e-05
3 days of high-intensity group vs. low-intensity	cge00190	Oxidative phosphorylation - Cricetulus griseus (Chinese hamster)	124	0.494932	1.90222	2.08243e-06	0.000117658	9.93723e-05
3 days of high-intensity group vs. low-intensity	cge05016	Huntington disease - Cricetulus griseus (Chinese hamster)	270	0.399524	1.65957	1.90445e-06	0.000117658	9.93723e-05
3 days of high-intensity group vs. low-intensity	cge05012	Parkinson disease - Cricetulus griseus (Chinese hamster)	242	0.39667	1.63514	8.67664e-06	0.000420197	0.000354894
3 days of high-intensity group vs. low-intensity	cge05014	Amyotrophic lateral sclerosis - Cricetulus griseus (Chinese hamster)	323	0.356706	1.50071	1.6549e-05	0.000701266	0.000592282
3 days of high-intensity group vs. low-intensity	cge05020	Prion disease - Cricetulus griseus (Chinese hamster)	246	0.380195	1.57011	3.34605e-05	0.00126035	0.00106447
3 days of high-intensity group vs. low-intensity	cge04714	Thermogenesis - Cricetulus griseus (Chinese hamster)	212	0.386931	1.56014	4.84339e-05	0.00164191	0.00138674
3 days of high-intensity group vs. low-intensity	cge00980	Metabolism of xenobiotics by cytochrome P450 - Cricetulus griseus (Chinese hamster)	74	0.51866	1.85784	7.02842e-05	0.00216603	0.00182941
3 days of high-intensity group vs. low-intensity	cge04010	MAPK signaling pathway - Cricetulus griseus (Chinese hamster)	239	-0.406624	-1.53425	0.000219682	0.00620601	0.00524153
3 days of high-intensity group vs. low-intensity	cge04932	Non-alcoholic fatty liver disease - Cricetulus griseus (Chinese hamster)	141	0.40929	1.59956	0.000247827	0.00646256	0.00545821
3 days of high-intensity group vs. low-intensity	cge01040	Biosynthesis of unsaturated fatty acids - Cricetulus griseus (Chinese hamster)	28	0.656878	1.95176	0.000431101	0.0104388	0.0088165
3 days of high-intensity group vs. low-intensity	cge00983	Drug metabolism - other enzymes - Cricetulus griseus (Chinese hamster)	87	0.46037	1.70241	0.00056571	0.0120604	0.0101861
3 days of high-intensity group vs. low-intensity	cge04142	Lysosome - Cricetulus griseus (Chinese hamster)	124	0.413237	1.58823	0.000569221	0.0120604	0.0101861
3 days of high-intensity group vs. low-intensity	cge05010	Alzheimer disease - Cricetulus griseus (Chinese hamster)	338	0.329855	1.39769	0.000623565	0.0124346	0.0105022
3 days of high-intensity group vs. low-intensity	cge05140	Leishmaniasis - Cricetulus griseus (Chinese hamster)	63	-0.543714	-1.75928	0.000931993	0.0172186	0.0145427
3 days of high-intensity group vs. low-intensity	cge03320	PPAR signaling pathway - Cricetulus griseus (Chinese hamster)	69	0.493074	1.75242	0.00101585	0.0172186	0.0145427
3 days of high-intensity group vs. low-intensity	cge00310	Lysine degradation - Cricetulus griseus (Chinese hamster)	61	0.500708	1.74967	0.000982171	0.0172186	0.0145427
3 days of high-intensity group vs. low-intensity	cge00982	Drug metabolism - cytochrome P450 - Cricetulus griseus (Chinese hamster)	63	0.498329	1.74331	0.00120785	0.0194981	0.0164679
3 days of high-intensity group vs. low-intensity	cge00590	Arachidonic acid metabolism - Cricetulus griseus (Chinese hamster)	69	0.481722	1.71208	0.00156753	0.0241542	0.0204004
3 days of high-intensity group vs. low-intensity	cge05132	Salmonella infection - Cricetulus griseus (Chinese hamster)	228	0.338203	1.38326	0.00196717	0.0289944	0.0244883
3 days of high-intensity group vs. low-intensity	cge05207	Chemical carcinogenesis - receptor activation - Cricetulus griseus (Chinese hamster)	162	0.369134	1.45124	0.00227564	0.0321434	0.027148
3 days of high-intensity group vs. low-intensity	cge01212	Fatty acid metabolism - Cricetulus griseus (Chinese hamster)	55	0.489617	1.65623	0.00330806	0.0431287	0.036426
3 days of high-intensity group vs. low-intensity	cge00140	Steroid hormone biosynthesis - Cricetulus griseus (Chinese hamster)	66	0.463356	1.63863	0.00333817	0.0431287	0.036426
3 days of high-intensity group vs. low-intensity	cge00480	Glutathione metabolism - Cricetulus griseus (Chinese hamster)	68	0.450611	1.60286	0.00343503	0.0431287	0.036426
3 days of high-intensity group vs. low-intensity	cge05142	Chagas disease - Cricetulus griseus (Chinese hamster)	80	-0.467887	-1.56833	0.00484651	0.0586773	0.0495583
3 days of high-intensity group vs. low-intensity	cge00220	Arginine biosynthesis - Cricetulus griseus (Chinese hamster)	18	0.675982	1.81485	0.00523422	0.0611862	0.0516772
3 days of high-intensity group vs. low-intensity	cge05145	Toxoplasmosis - Cricetulus griseus (Chinese hamster)	97	-0.456338	-1.56282	0.00615683	0.0688	0.0581078
3 days of high-intensity group vs. low-intensity	cge00830	Retinol metabolism - Cricetulus griseus (Chinese hamster)	82	0.417629	1.53667	0.00655158	0.0688	0.0581078
3 days of high-intensity group vs. low-intensity	cge04020	Calcium signaling pathway - Cricetulus griseus (Chinese hamster)	160	-0.389135	-1.41443	0.00659235	0.0688	0.0581078
3 days of high-intensity group vs. low-intensity	cge05415	Diabetic cardiomyopathy - Cricetulus griseus (Chinese hamster)	195	0.344802	1.3763	0.00669735	0.0688	0.0581078
3 days of high-intensity group vs. low-intensity	cge05321	Inflammatory bowel disease - Cricetulus griseus (Chinese hamster)	43	-0.537188	-1.6208	0.00951128	0.0948331	0.080095
3 days of high-intensity group vs. low-intensity	cge04972	Pancreatic secretion - Cricetulus griseus (Chinese hamster)	71	-0.47145	-1.54724	0.0109498	0.106057	0.0895744
3 days of high-intensity group vs. low-intensity	cge00591	Linoleic acid metabolism - Cricetulus griseus (Chinese hamster)	39	0.504158	1.59248	0.0121059	0.110917	0.0936789
3 days of high-intensity group vs. low-intensity	cge04810	Regulation of actin cytoskeleton - Cricetulus griseus (Chinese hamster)	182	0.336167	1.3422	0.0119743	0.110917	0.0936789
3 days of high-intensity group vs. low-intensity	cge05022	Pathways of neurodegeneration - multiple diseases - Cricetulus griseus (Chinese hamster)	397	0.280063	1.20706	0.0124359	0.110941	0.0936996
3 days of high-intensity group vs. low-intensity	cge00785	Lipoic acid metabolism - Cricetulus griseus (Chinese hamster)	17	-0.649101	-1.62633	0.0129815	0.112839	0.095303
3 days of high-intensity group vs. low-intensity	cge05417	Lipid and atherosclerosis - Cricetulus griseus (Chinese hamster)	172	-0.377398	-1.38315	0.0141659	0.120056	0.101398
3 days of high-intensity group vs. low-intensity	cge04390	Hippo signaling pathway - Cricetulus griseus (Chinese hamster)	123	-0.394684	-1.39622	0.0160602	0.13279	0.112153
3 days of high-intensity group vs. low-intensity	cge04217	Necroptosis - Cricetulus griseus (Chinese hamster)	124	-0.388657	-1.37671	0.0165151	0.133301	0.112584
3 days of high-intensity group vs. low-intensity	cge01524	Platinum drug resistance - Cricetulus griseus (Chinese hamster)	77	0.40053	1.44804	0.0175457	0.138325	0.116828
3 days of high-intensity group vs. low-intensity	cge00062	Fatty acid elongation - Cricetulus griseus (Chinese hamster)	25	0.565548	1.6483	0.0191851	0.147812	0.124841
3 days of high-intensity group vs. low-intensity	cge04146	Peroxisome - Cricetulus griseus (Chinese hamster)	81	0.385413	1.41403	0.0199149	0.150026	0.12671
3 days of high-intensity group vs. low-intensity	cge04730	Long-term depression - Cricetulus griseus (Chinese hamster)	47	-0.493402	-1.51624	0.0209167	0.154147	0.130191
3 days of high-intensity group vs. low-intensity	cge05206	MicroRNAs in cancer - Cricetulus griseus (Chinese hamster)	146	-0.370948	-1.34081	0.0218418	0.157539	0.133056
3 days of high-intensity group vs. low-intensity	cge04962	Vasopressin-regulated water reabsorption - Cricetulus griseus (Chinese hamster)	36	0.502702	1.56806	0.0234873	0.165708	0.139955
3 days of high-intensity group vs. low-intensity	cge05320	Autoimmune thyroid disease - Cricetulus griseus (Chinese hamster)	33	-0.530883	-1.51056	0.0239519	0.165708	0.139955
3 days of high-intensity group vs. low-intensity	cge04979	Cholesterol metabolism - Cricetulus griseus (Chinese hamster)	52	0.426697	1.45579	0.0250684	0.169964	0.143549
3 days of high-intensity group vs. low-intensity	cge04612	Antigen processing and presentation - Cricetulus griseus (Chinese hamster)	61	-0.445529	-1.42784	0.0268149	0.171514	0.144859
3 days of high-intensity group vs. low-intensity	cge00071	Fatty acid degradation - Cricetulus griseus (Chinese hamster)	47	0.434933	1.42566	0.0265564	0.171514	0.144859
3 days of high-intensity group vs. low-intensity	cge04137	Mitophagy - animal - Cricetulus griseus (Chinese hamster)	96	0.371786	1.37507	0.0258498	0.171514	0.144859
3 days of high-intensity group vs. low-intensity	cge05332	Graft-versus-host disease - Cricetulus griseus (Chinese hamster)	34	-0.528581	-1.51433	0.0286026	0.17201	0.145278
3 days of high-intensity group vs. low-intensity	cge05330	Allograft rejection - Cricetulus griseus (Chinese hamster)	33	-0.526795	-1.49893	0.0278969	0.17201	0.145278
3 days of high-intensity group vs. low-intensity	cge04970	Salivary secretion - Cricetulus griseus (Chinese hamster)	52	-0.466157	-1.44875	0.0289221	0.17201	0.145278
3 days of high-intensity group vs. low-intensity	cge04340	Hedgehog signaling pathway - Cricetulus griseus (Chinese hamster)	45	-0.474185	-1.43788	0.0282353	0.17201	0.145278
3 days of high-intensity group vs. low-intensity	cge03050	Proteasome - Cricetulus griseus (Chinese hamster)	43	0.476078	1.53316	0.0295596	0.172771	0.14592
3 days of high-intensity group vs. low-intensity	cge05225	Hepatocellular carcinoma - Cricetulus griseus (Chinese hamster)	150	0.316861	1.23732	0.0322431	0.185261	0.15647
3 days of high-intensity group vs. low-intensity	cge04975	Fat digestion and absorption - Cricetulus griseus (Chinese hamster)	35	0.466591	1.45278	0.0337006	0.190408	0.160817
3 days of high-intensity group vs. low-intensity	cge04940	Type I diabetes mellitus - Cricetulus griseus (Chinese hamster)	36	-0.509464	-1.48041	0.0359576	0.19983	0.168774
3 days of high-intensity group vs. low-intensity	cge05133	Pertussis - Cricetulus griseus (Chinese hamster)	60	-0.443664	-1.42054	0.041546	0.222358	0.187801
3 days of high-intensity group vs. low-intensity	cge04658	Th1 and Th2 cell differentiation - Cricetulus griseus (Chinese hamster)	72	-0.425347	-1.40225	0.0412313	0.222358	0.187801
3 days of high-intensity group vs. low-intensity	cge04064	NF-kappa B signaling pathway - Cricetulus griseus (Chinese hamster)	89	-0.401394	-1.35625	0.041979	0.222358	0.187801
3 days of high-intensity group vs. low-intensity	cge00532	Glycosaminoglycan biosynthesis - chondroitin sulfate / dermatan sulfate - Cricetulus griseus (Chinese hamster)	18	-0.600282	-1.5108	0.0430293	0.224414	0.189538
3 days of high-intensity group vs. low-intensity	cge04350	TGF-beta signaling pathway - Cricetulus griseus (Chinese hamster)	93	-0.394894	-1.34603	0.0441281	0.226658	0.191433
3 days of high-intensity group vs. low-intensity	cge04920	Adipocytokine signaling pathway - Cricetulus griseus (Chinese hamster)	61	-0.423959	-1.35872	0.0472561	0.239102	0.201943
28 days low-intensity group vs. control group	cge04144	Endocytosis - Cricetulus griseus (Chinese hamster)	229	0.479032	1.45626	0.000251114	0.0853788	0.0806208
28 days low-intensity group vs. control group	cge03010	Ribosome - Cricetulus griseus (Chinese hamster)	197	0.479498	1.44772	0.000708439	0.0964973	0.0911197
28 days low-intensity group vs. control group	cge05171	Coronavirus disease - COVID-19 - Cricetulus griseus (Chinese hamster)	272	0.451993	1.38154	0.000851447	0.0964973	0.0911197
28 days low-intensity group vs. control group	cge04520	Adherens junction - Cricetulus griseus (Chinese hamster)	85	0.54121	1.54042	0.00130498	0.110923	0.104741
28 days low-intensity group vs. control group	cge04810	Regulation of actin cytoskeleton - Cricetulus griseus (Chinese hamster)	191	0.462382	1.39533	0.00282155	0.191866	0.181173
28 days low-intensity group vs. control group	cge00140	Steroid hormone biosynthesis - Cricetulus griseus (Chinese hamster)	68	0.524575	1.45951	0.00757462	0.36791	0.347407
28 days low-intensity group vs. control group	cge04071	Sphingolipid signaling pathway - Cricetulus griseus (Chinese hamster)	110	0.495225	1.43938	0.00725732	0.36791	0.347407
28 days low-intensity group vs. control group	cge04721	Synaptic vesicle cycle - Cricetulus griseus (Chinese hamster)	53	0.555637	1.51042	0.0121006	0.400269	0.377963
28 days low-intensity group vs. control group	cge04614	Renin-angiotensin system - Cricetulus griseus (Chinese hamster)	15	0.683747	1.50204	0.0229006	0.400269	0.377963
28 days low-intensity group vs. control group	cge03265	Virion - Ebolavirus, Lyssavirus and Morbillivirus - Cricetulus griseus (Chinese hamster)	13	0.693515	1.47201	0.0379919	0.400269	0.377963
28 days low-intensity group vs. control group	cge05134	Legionellosis - Cricetulus griseus (Chinese hamster)	52	0.53133	1.44581	0.0222799	0.400269	0.377963
28 days low-intensity group vs. control group	cge04216	Ferroptosis - Cricetulus griseus (Chinese hamster)	39	0.547492	1.43783	0.0400943	0.400269	0.377963
28 days low-intensity group vs. control group	cge05100	Bacterial invasion of epithelial cells - Cricetulus griseus (Chinese hamster)	72	0.507233	1.4256	0.0178323	0.400269	0.377963
28 days low-intensity group vs. control group	cge04917	Prolactin signaling pathway - Cricetulus griseus (Chinese hamster)	59	0.51672	1.41896	0.0378198	0.400269	0.377963
28 days low-intensity group vs. control group	cge04670	Leukocyte transendothelial migration - Cricetulus griseus (Chinese hamster)	94	0.492133	1.4188	0.0156529	0.400269	0.377963
28 days low-intensity group vs. control group	cge05150	Staphylococcus aureus infection - Cricetulus griseus (Chinese hamster)	52	0.518169	1.41	0.0418552	0.400269	0.377963
28 days low-intensity group vs. control group	cge04933	AGE-RAGE signaling pathway in diabetic complications - Cricetulus griseus (Chinese hamster)	97	0.484884	1.39862	0.0155282	0.400269	0.377963
28 days low-intensity group vs. control group	cge04625	C-type lectin receptor signaling pathway - Cricetulus griseus (Chinese hamster)	94	0.484643	1.3972	0.0232397	0.400269	0.377963
28 days low-intensity group vs. control group	cge00830	Retinol metabolism - Cricetulus griseus (Chinese hamster)	83	0.49192	1.39549	0.014336	0.400269	0.377963
28 days low-intensity group vs. control group	cge05418	Fluid shear stress and atherosclerosis - Cricetulus griseus (Chinese hamster)	133	0.472624	1.39519	0.0107956	0.400269	0.377963
28 days low-intensity group vs. control group	cge04510	Focal adhesion - Cricetulus griseus (Chinese hamster)	174	0.457469	1.3755	0.0104922	0.400269	0.377963
28 days low-intensity group vs. control group	cge04726	Serotonergic synapse - Cricetulus griseus (Chinese hamster)	96	0.472722	1.36328	0.0305585	0.400269	0.377963
28 days low-intensity group vs. control group	cge04611	Platelet activation - Cricetulus griseus (Chinese hamster)	108	0.466182	1.35172	0.0302714	0.400269	0.377963
28 days low-intensity group vs. control group	cge05162	Measles - Cricetulus griseus (Chinese hamster)	118	0.462275	1.35047	0.0266693	0.400269	0.377963
28 days low-intensity group vs. control group	cge05204	Chemical carcinogenesis - DNA adducts - Cricetulus griseus (Chinese hamster)	79	0.475756	1.34581	0.0441335	0.400269	0.377963
28 days low-intensity group vs. control group	cge04380	Osteoclast differentiation - Cricetulus griseus (Chinese hamster)	126	0.440894	1.29236	0.0414938	0.400269	0.377963
28 days low-intensity group vs. control group	cge04110	Cell cycle - Cricetulus griseus (Chinese hamster)	155	0.433381	1.29207	0.0285423	0.400269	0.377963
28 days low-intensity group vs. control group	cge05417	Lipid and atherosclerosis - Cricetulus griseus (Chinese hamster)	176	0.429388	1.29056	0.0272727	0.400269	0.377963
28 days low-intensity group vs. control group	cge05167	Kaposi sarcoma-associated herpesvirus infection - Cricetulus griseus (Chinese hamster)	161	0.429084	1.28467	0.0315361	0.400269	0.377963
28 days low-intensity group vs. control group	cge05208	Chemical carcinogenesis - reactive oxygen species - Cricetulus griseus (Chinese hamster)	228	0.422426	1.28464	0.0183572	0.400269	0.377963
28 days low-intensity group vs. control group	cge04015	Rap1 signaling pathway - Cricetulus griseus (Chinese hamster)	174	0.421792	1.26822	0.0443996	0.400269	0.377963
28 days low-intensity group vs. control group	cge05132	Salmonella infection - Cricetulus griseus (Chinese hamster)	228	0.41634	1.26614	0.0250324	0.400269	0.377963
28 days low-intensity group vs. control group	cge04014	Ras signaling pathway - Cricetulus griseus (Chinese hamster)	184	0.419962	1.26501	0.041456	0.400269	0.377963
28 days low-intensity group vs. control group	cge04010	MAPK signaling pathway - Cricetulus griseus (Chinese hamster)	244	0.406791	1.2411	0.0432161	0.400269	0.377963
28 days low-intensity group vs. control group	cge05200	Pathways in cancer - Cricetulus griseus (Chinese hamster)	437	0.376956	1.17129	0.046953	0.400269	0.377963
28 days high-intensity group vs. low-intensity group	cge05208	Chemical carcinogenesis - reactive oxygen species - Cricetulus griseus (Chinese hamster)	230	0.464603	1.81375	4.51328e-09	1.50744e-06	1.44425e-06
28 days high-intensity group vs. low-intensity group	cge05415	Diabetic cardiomyopathy - Cricetulus griseus (Chinese hamster)	200	0.477206	1.82357	9.98224e-09	1.66703e-06	1.59716e-06
28 days high-intensity group vs. low-intensity group	cge00190	Oxidative phosphorylation - Cricetulus griseus (Chinese hamster)	129	0.540756	1.99051	4.40694e-08	4.90639e-06	4.70074e-06
28 days high-intensity group vs. low-intensity group	cge05020	Prion disease - Cricetulus griseus (Chinese hamster)	251	0.415934	1.61865	3.83821e-07	3.2049e-05	3.07057e-05
28 days high-intensity group vs. low-intensity group	cge04610	Complement and coagulation cascades - Cricetulus griseus (Chinese hamster)	76	0.602795	2.08325	1.02939e-06	6.87632e-05	6.58809e-05
28 days high-intensity group vs. low-intensity group	cge04714	Thermogenesis - Cricetulus griseus (Chinese hamster)	219	0.412032	1.60316	3.77496e-06	0.000210139	0.000201331
28 days high-intensity group vs. low-intensity group	cge05204	Chemical carcinogenesis - DNA adducts - Cricetulus griseus (Chinese hamster)	79	0.545267	1.88779	2.81557e-05	0.00134343	0.00128712
28 days high-intensity group vs. low-intensity group	cge04932	Non-alcoholic fatty liver disease - Cricetulus griseus (Chinese hamster)	147	0.418365	1.55366	0.000154665	0.00645728	0.00618662
28 days high-intensity group vs. low-intensity group	cge00980	Metabolism of xenobiotics by cytochrome P450 - Cricetulus griseus (Chinese hamster)	76	0.511868	1.76901	0.000233339	0.00865948	0.00829651
28 days high-intensity group vs. low-intensity group	cge05012	Parkinson disease - Cricetulus griseus (Chinese hamster)	244	0.36155	1.40494	0.00026718	0.00892381	0.00854976
28 days high-intensity group vs. low-intensity group	cge00983	Drug metabolism - other enzymes - Cricetulus griseus (Chinese hamster)	86	0.457396	1.61601	0.000797368	0.024211	0.0231962
28 days high-intensity group vs. low-intensity group	cge00910	Nitrogen metabolism - Cricetulus griseus (Chinese hamster)	16	0.78743	1.94241	0.000877217	0.0244159	0.0233924
28 days high-intensity group vs. low-intensity group	cge00982	Drug metabolism - cytochrome P450 - Cricetulus griseus (Chinese hamster)	62	0.509541	1.68632	0.00101657	0.0261179	0.0250232
28 days high-intensity group vs. low-intensity group	cge04979	Cholesterol metabolism - Cricetulus griseus (Chinese hamster)	53	0.547438	1.81602	0.00146237	0.034888	0.0334256
28 days high-intensity group vs. low-intensity group	cge03320	PPAR signaling pathway - Cricetulus griseus (Chinese hamster)	71	0.462141	1.54785	0.00205825	0.0429659	0.0411649
28 days high-intensity group vs. low-intensity group	cge04723	Retrograde endocannabinoid signaling - Cricetulus griseus (Chinese hamster)	107	0.412869	1.4388	0.00196403	0.0429659	0.0411649
28 days high-intensity group vs. low-intensity group	cge00480	Glutathione metabolism - Cricetulus griseus (Chinese hamster)	66	0.482431	1.62122	0.00239989	0.0471508	0.0451744
28 days high-intensity group vs. low-intensity group	cge01230	Biosynthesis of amino acids - Cricetulus griseus (Chinese hamster)	74	0.464402	1.57948	0.00316475	0.0587237	0.0562622
28 days high-intensity group vs. low-intensity group	cge05207	Chemical carcinogenesis - receptor activation - Cricetulus griseus (Chinese hamster)	170	0.351148	1.32062	0.00519237	0.0912765	0.0874505
28 days high-intensity group vs. low-intensity group	cge05206	MicroRNAs in cancer - Cricetulus griseus (Chinese hamster)	156	-0.493226	-1.39899	0.00547442	0.0914227	0.0875906
28 days high-intensity group vs. low-intensity group	cge00360	Phenylalanine metabolism - Cricetulus griseus (Chinese hamster)	15	0.71504	1.7447	0.0121862	0.193819	0.185694
28 days high-intensity group vs. low-intensity group	cge00340	Histidine metabolism - Cricetulus griseus (Chinese hamster)	22	0.618725	1.64182	0.0163938	0.248888	0.238455
28 days high-intensity group vs. low-intensity group	cge01521	EGFR tyrosine kinase inhibitor resistance - Cricetulus griseus (Chinese hamster)	76	-0.524173	-1.40933	0.0224321	0.325754	0.312099
28 days high-intensity group vs. low-intensity group	cge05168	Herpes simplex virus 1 infection - Cricetulus griseus (Chinese hamster)	365	-0.413174	-1.21293	0.0291751	0.406019	0.389001
28 days high-intensity group vs. low-intensity group	cge00220	Arginine biosynthesis - Cricetulus griseus (Chinese hamster)	19	0.607976	1.55167	0.0336619	0.430705	0.412651
28 days high-intensity group vs. low-intensity group	cge04978	Mineral absorption - Cricetulus griseus (Chinese hamster)	40	0.453768	1.38464	0.036107	0.430705	0.412651
28 days high-intensity group vs. low-intensity group	cge04976	Bile secretion - Cricetulus griseus (Chinese hamster)	79	0.387994	1.34329	0.0350105	0.430705	0.412651
28 days high-intensity group vs. low-intensity group	cge04260	Cardiac muscle contraction - Cricetulus griseus (Chinese hamster)	60	0.396656	1.31792	0.0325659	0.430705	0.412651
28 days high-intensity group vs. low-intensity group	cge00020	Citrate cycle (TCA cycle) - Cricetulus griseus (Chinese hamster)	29	0.511425	1.43836	0.0427966	0.492899	0.472238
28 days high-intensity group vs. low-intensity group	cge00830	Retinol metabolism - Cricetulus griseus (Chinese hamster)	82	0.374797	1.30201	0.0463649	0.516196	0.494559
